# Supplementary material for: NOX family NADPH oxidases in mammals: Evolutionary conservation and isoform-defining sequences
Source: Redox Biol. 2023 Aug 12;66:102851. doi: 10.1016/j.redox.2023.102851 (PMC10458973; doi:10.1016/j.redox.2023.102851)
Supplement: Multimedia component 2 [file mmc2.xlsx]

## Sheet: Presence and absence
	NOX1	NOX2	NOX3	NOX4	NOX5	Duox1	Duox2	NCF1	NCF2	NCF4	NOXO1	NOXA1	DUOXA1	DUOXA2	CYBA
afrotheria	Absent	Chrysochloris asiatica Cape golden mole	Chrysochloris asiatica Cape golden mole	Chrysochloris asiatica Cape golden mole	Region poorly sequenced	Chrysochloris asiatica Cape golden mole	Chrysochloris asiatica Cape golden mole	Chrysochloris asiatica Cape golden mole	Chrysochloris asiatica Cape golden mole	Chrysochloris asiatica Cape golden mole	Present	Absent	Chrysochloris asiatica Cape golden mole	Chrysochloris asiatica Cape golden mole	Chrysochloris asiatica Cape golden mole
afrotheria	Absent	Echinops telfairi small Madagascar hedgehog	Echinops telfairi small Madagascar hedgehog	Echinops telfairi small Madagascar hedgehog	Absent	Echinops telfairi small Madagascar hedgehog	Present	Echinops telfairi small Madagascar hedgehog	Echinops telfairi small Madagascar hedgehog	Echinops telfairi small Madagascar hedgehog	Echinops telfairi small Madagascar hedgehog	Absent	Echinops telfairi small Madagascar hedgehog	Echinops telfairi small Madagascar hedgehog	Echinops telfairi small Madagascar hedgehog
afrotheria	Absent	Elephantulus edwardii Cape elephant shrew	Elephantulus edwardii Cape elephant shrew	Elephantulus edwardii Cape elephant shrew	Absent	Elephantulus edwardii Cape elephant shrew	Elephantulus edwardii Cape elephant shrew	Elephantulus edwardii Cape elephant shrew	Elephantulus edwardii Cape elephant shrew	Elephantulus edwardii Cape elephant shrew	Elephantulus edwardii Cape elephant shrew	Absent	Elephantulus edwardii Cape elephant shrew	Elephantulus edwardii Cape elephant shrew	Elephantulus edwardii Cape elephant shrew
afrotheria	Absent	Loxodonta africana African savanna elephant	Loxodonta africana African savanna elephant	Loxodonta africana African savanna elephant	Loxodonta africana African savanna elephant	Loxodonta africana African savanna elephant	Loxodonta africana African savanna elephant	Loxodonta africana African savanna elephant	Loxodonta africana African savanna elephant	Loxodonta africana African savanna elephant	Loxodonta africana African savanna elephant	Absent	Loxodonta africana African savanna elephant	Loxodonta africana African savanna elephant	Loxodonta africana African savanna elephant
afrotheria	Absent	Orycteropus afer afer	Orycteropus afer afer	Orycteropus afer afer	Region poorly sequenced	Orycteropus afer afer	Orycteropus afer afer	Orycteropus afer afer	Orycteropus afer afer	Orycteropus afer afer	Orycteropus afer afer	Absent	Orycteropus afer afer	Orycteropus afer afer	Orycteropus afer afer
afrotheria	Absent	Trichechus manatus latirostris Florida manatee	Trichechus manatus latirostris Florida manatee	Trichechus manatus latirostris Florida manatee	Trichechus manatus latirostris Florida manatee	Trichechus manatus latirostris Florida manatee	Trichechus manatus latirostris Florida manatee	Trichechus manatus latirostris Florida manatee	Trichechus manatus latirostris Florida manatee	Trichechus manatus latirostris Florida manatee	Trichechus manatus latirostris Florida manatee	Absent	Trichechus manatus latirostris Florida manatee	Trichechus manatus latirostris Florida manatee	Trichechus manatus latirostris Florida manatee
carnivora	Acinonyx jubatus cheetah	Acinonyx jubatus cheetah	Acinonyx jubatus cheetah	Acinonyx jubatus cheetah	Acinonyx jubatus cheetah	Acinonyx jubatus cheetah	Present	Acinonyx jubatus cheetah	Acinonyx jubatus cheetah	Acinonyx jubatus cheetah	Acinonyx jubatus cheetah	Acinonyx jubatus cheetah	Acinonyx jubatus cheetah	Acinonyx jubatus cheetah	Acinonyx jubatus cheetah
carnivora	Ailuropoda melanoleuca giant panda	Ailuropoda melanoleuca giant panda	Ailuropoda melanoleuca giant panda	Ailuropoda melanoleuca giant panda	Ailuropoda melanoleuca giant panda	Present	Present	Ailuropoda melanoleuca giant panda	Ailuropoda melanoleuca giant panda	Ailuropoda melanoleuca giant panda	Ailuropoda melanoleuca giant panda	Ailuropoda melanoleuca giant panda	Absent	Absent	Ailuropoda melanoleuca giant panda
carnivora	Callorhinus ursinus northern fur seal	Callorhinus ursinus northern fur seal	Callorhinus ursinus northern fur seal	Callorhinus ursinus northern fur seal	Callorhinus ursinus northern fur seal	Callorhinus ursinus northern fur seal	Callorhinus ursinus northern fur seal	Callorhinus ursinus northern fur seal	Callorhinus ursinus northern fur seal	Camelus bactrianus Bactrian camel	Camelus bactrianus Bactrian camel	Callorhinus ursinus northern fur seal	Callorhinus ursinus northern fur seal	Callorhinus ursinus northern fur seal	Callorhinus ursinus northern fur seal
carnivora	Canis lupus dingo dingo	Canis lupus dingo dingo	Canis lupus dingo dingo	Canis lupus dingo dingo	Canis lupus dingo dingo	Canis lupus dingo dingo	Canis lupus dingo dingo	Canis lupus dingo dingo	Canis lupus dingo dingo	Canis lupus dingo dingo	Canis lupus dingo dingo	Canis lupus dingo dingo	Canis lupus dingo dingo	Canis lupus dingo dingo	Canis lupus dingo dingo
carnivora	Canis lupus familiaris dog	Canis lupus familiaris dog	Canis lupus familiaris dog	Canis lupus familiaris dog	Canis lupus familiaris dog	Canis lupus familiaris dog	Canis lupus familiaris dog	Canis lupus familiaris dog	Canis lupus familiaris dog	Canis lupus familiaris dog	Canis lupus familiaris dog	Canis lupus familiaris dog	Canis lupus familiaris dog	Canis lupus familiaris dog	Canis lupus familiaris dog
carnivora	Enhydra lutris kenyoni	Enhydra lutris kenyoni	Enhydra lutris kenyoni	Enhydra lutris kenyoni	Enhydra lutris kenyoni	Enhydra lutris kenyoni	Present	Enhydra lutris kenyoni	Enhydra lutris kenyoni	Enhydra lutris kenyoni	Enhydra lutris kenyoni	Enhydra lutris kenyoni	Enhydra lutris kenyoni	Enhydra lutris kenyoni	Enhydra lutris kenyoni
carnivora	Eumetopias jubatus Steller sea lion	Eumetopias jubatus Steller sea lion	Eumetopias jubatus Steller sea lion	Eumetopias jubatus Steller sea lion	Eumetopias jubatus Steller sea lion	Eumetopias jubatus Steller sea lion	Eumetopias jubatus Steller sea lion	Eumetopias jubatus Steller sea lion	Eumetopias jubatus Steller sea lion	Eumetopias jubatus Steller sea lion	Eumetopias jubatus Steller sea lion	Eumetopias jubatus Steller sea lion	Eumetopias jubatus Steller sea lion	Eumetopias jubatus Steller sea lion	Eumetopias jubatus Steller sea lion
carnivora	Felis catus domestic cat	Felis catus domestic cat	Felis catus domestic cat	Felis catus domestic cat	Felis catus domestic cat	Felis catus domestic cat	Felis catus domestic cat	Felis catus domestic cat	Felis catus domestic cat	Felis catus domestic cat	Felis catus domestic cat	Felis catus domestic cat	Felis catus domestic cat	Felis catus domestic cat	Felis catus domestic cat
carnivora	Halichoerus grypus gray seal	Halichoerus grypus gray seal	Halichoerus grypus gray seal	Halichoerus grypus gray seal	Halichoerus grypus gray seal	Halichoerus grypus gray seal	Halichoerus grypus gray seal	Halichoerus grypus gray seal	Halichoerus grypus gray seal	Halichoerus grypus gray seal	Halichoerus grypus gray seal	Halichoerus grypus gray seal	Halichoerus grypus gray seal	Halichoerus grypus gray seal	Halichoerus grypus gray seal
carnivora	Hyaena hyaena striped hyena	Hyaena hyaena striped hyena	Hyaena hyaena striped hyena	Hyaena hyaena striped hyena	Hyaena hyaena striped hyena	Hyaena hyaena striped hyena	Hyaena hyaena striped hyena	Hyaena hyaena striped hyena	Hyaena hyaena striped hyena	Hyaena hyaena striped hyena	Hyaena hyaena striped hyena	Hyaena hyaena striped hyena	Hyaena hyaena striped hyena	Hyaena hyaena striped hyena	Hyaena hyaena striped hyena
carnivora	Leptonychotes weddellii Weddell seal	Leptonychotes weddellii Weddell seal	Leptonychotes weddellii Weddell seal	Leptonychotes weddellii Weddell seal	Region poorly sequenced	Leptonychotes weddellii Weddell seal	Leptonychotes weddellii Weddell seal	Leptonychotes weddellii Weddell seal	Leptonychotes weddellii Weddell seal	Leptonychotes weddellii Weddell seal	Leptonychotes weddellii Weddell seal	Leptonychotes weddellii Weddell seal	Leptonychotes weddellii Weddell seal	Leptonychotes weddellii Weddell seal	Leptonychotes weddellii Weddell seal
carnivora	Lontra canadensis Northern American river otter	Lontra canadensis Northern American river otter	Lontra canadensis Northern American river otter	Lontra canadensis Northern American river otter	Lontra canadensis Northern American river otter	Lontra canadensis Northern American river otter	Lontra canadensis Northern American river otter	Lontra canadensis Northern American river otter	Lontra canadensis Northern American river otter	Lontra canadensis Northern American river otter	Lontra canadensis Northern American river otter	Lontra canadensis Northern American river otter	Lontra canadensis Northern American river otter	Lontra canadensis Northern American river otter	Lontra canadensis Northern American river otter
carnivora	Lynx canadensis Canada lynx	Lynx canadensis Canada lynx	Lynx canadensis Canada lynx	Lynx canadensis Canada lynx	Lynx canadensis Canada lynx	Lynx canadensis Canada lynx	Lynx canadensis Canada lynx	Lynx canadensis Canada lynx	Lynx canadensis Canada lynx	Lynx canadensis Canada lynx	Lynx canadensis Canada lynx	Lynx canadensis Canada lynx	Lynx canadensis Canada lynx	Lynx canadensis Canada lynx	Lynx canadensis Canada lynx
carnivora	Mirounga leonina Southern elephant seal	Mirounga leonina Southern elephant seal	Region not sequenced	Mirounga leonina Southern elephant seal	Mirounga leonina Southern elephant seal	Present	Mirounga leonina Southern elephant seal	Mirounga leonina Southern elephant seal	Mirounga leonina Southern elephant seal	Mirounga leonina Southern elephant seal	Mirounga leonina Southern elephant seal	Mirounga leonina Southern elephant seal	Mirounga leonina Southern elephant seal	Mirounga leonina Southern elephant seal	Mirounga leonina Southern elephant seal
carnivora	Mustela erminea ermine	Mustela erminea ermine	Mustela erminea ermine	Mustela erminea ermine	Mustela erminea ermine	Mustela erminea ermine	Mustela erminea ermine	Mustela erminea ermine	Mustela erminea ermine	Mustela erminea ermine	Mustela erminea ermine	Mustela erminea ermine	Mustela erminea ermine	Mustela erminea ermine	Mustela erminea ermine
carnivora	Mustela putorius furo domestic ferret	Mustela putorius furo domestic ferret	Mustela putorius furo domestic ferret	Mustela putorius furo domestic ferret	Mustela putorius furo domestic ferret	Present	Mustela putorius furo domestic ferret	Mustela putorius furo domestic ferret	Mustela putorius furo domestic ferret	Mustela putorius furo domestic ferret	Mustela putorius furo domestic ferret	Mustela putorius furo domestic ferret	Mustela putorius furo domestic ferret	Mustela putorius furo domestic ferret	Mustela putorius furo domestic ferret
carnivora	Neomonachus schauinslandi Hawaiian monk seal	Neomonachus schauinslandi Hawaiian monk seal	Neomonachus schauinslandi Hawaiian monk seal	Neomonachus schauinslandi Hawaiian monk seal	Neomonachus schauinslandi Hawaiian monk seal	Neomonachus schauinslandi Hawaiian monk seal	Neomonachus schauinslandi Hawaiian monk seal	Neomonachus schauinslandi Hawaiian monk seal	Neomonachus schauinslandi Hawaiian monk seal	Neomonachus schauinslandi Hawaiian monk seal	Neomonachus schauinslandi Hawaiian monk seal	Neomonachus schauinslandi Hawaiian monk seal	Neomonachus schauinslandi Hawaiian monk seal	Neomonachus schauinslandi Hawaiian monk seal	Neomonachus schauinslandi Hawaiian monk seal
carnivora	Odobenus rosmarus divergens Pacific walrus	Odobenus rosmarus divergens Pacific walrus	Odobenus rosmarus divergens Pacific walrus	Odobenus rosmarus divergens Pacific walrus	Odobenus rosmarus divergens Pacific walrus	Odobenus rosmarus divergens Pacific walrus	Odobenus rosmarus divergens Pacific walrus	Odobenus rosmarus divergens Pacific walrus	Odobenus rosmarus divergens Pacific walrus	Odobenus rosmarus divergens Pacific walrus	Odobenus rosmarus divergens Pacific walrus	Odobenus rosmarus divergens Pacific walrus	Odobenus rosmarus divergens Pacific walrus	Odobenus rosmarus divergens Pacific walrus	Odobenus rosmarus divergens Pacific walrus
carnivora	Panthera pardus leopard	Panthera pardus leopard	Panthera pardus leopard	Panthera pardus leopard	Panthera pardus leopard	Panthera pardus leopard	Panthera pardus leopard	Panthera pardus leopard	Panthera pardus leopard	Panthera pardus leopard	Panthera pardus leopard	Panthera pardus leopard	Panthera pardus leopard	Panthera pardus leopard	Panthera pardus leopard
carnivora	Panthera tigris altaica Amur tiger	Panthera tigris altaica Amur tiger	Panthera tigris altaica Amur tiger	Panthera tigris altaica Amur tiger	Panthera tigris altaica Amur tiger	Panthera tigris altaica Amur tiger	Panthera tigris altaica Amur tiger	Panthera tigris altaica Amur tiger	Panthera tigris altaica Amur tiger	Panthera tigris altaica Amur tiger	Panthera tigris altaica Amur tiger	Panthera tigris altaica Amur tiger	Panthera tigris altaica Amur tiger	Panthera tigris altaica Amur tiger	Present
carnivora	Phoca vitulina harbor seal	Phoca vitulina harbor seal	Phoca vitulina harbor seal	Phoca vitulina harbor seal	Phoca vitulina harbor seal	Phoca vitulina harbor seal	Phoca vitulina harbor seal	Phoca vitulina harbor seal	Phoca vitulina harbor seal	Phoca vitulina harbor seal	Phoca vitulina harbor seal	Phoca vitulina harbor seal	Phoca vitulina harbor seal	Phoca vitulina harbor seal	Phoca vitulina harbor seal
carnivora	Puma concolor puma	Puma concolor puma	Puma concolor puma	Puma concolor puma	Puma concolor puma	Present	Puma concolor puma	Puma concolor puma	Puma concolor puma	Puma concolor puma	Puma concolor puma	Puma concolor puma	Puma concolor puma	Puma concolor puma	Puma concolor puma
carnivora	Puma yagouaroundi jaguarundi	Puma yagouaroundi jaguarundi	Puma yagouaroundi jaguarundi	Puma yagouaroundi jaguarundi	Puma yagouaroundi jaguarundi	Puma yagouaroundi jaguarundi	Puma yagouaroundi jaguarundi	Puma yagouaroundi jaguarundi	Puma yagouaroundi jaguarundi	Puma yagouaroundi jaguarundi	Puma yagouaroundi jaguarundi	Puma yagouaroundi jaguarundi	Puma yagouaroundi jaguarundi	Puma yagouaroundi jaguarundi	Puma yagouaroundi jaguarundi
carnivora	Suricata suricatta meerkat	Suricata suricatta meerkat	Suricata suricatta meerkat	Suricata suricatta meerkat	Suricata suricatta meerkat	Suricata suricatta meerkat	Suricata suricatta meerkat	Suricata suricatta meerkat	Suricata suricatta meerkat	Suricata suricatta meerkat	Suricata suricatta meerkat	Suricata suricatta meerkat	Suricata suricatta meerkat	Suricata suricatta meerkat	Suricata suricatta meerkat
carnivora	Ursus arctos horribilis	Ursus arctos horribilis	Ursus arctos horribilis	Ursus arctos horribilis	Ursus arctos horribilis	Present	Present	Ursus arctos horribilis	Ursus arctos horribilis	Ursus arctos horribilis	Ursus arctos horribilis	Present	Ursus arctos horribilis	Ursus arctos horribilis	Ursus arctos horribilis
carnivora	Ursus maritimus polar bear	Ursus maritimus polar bear	Ursus maritimus polar bear	Ursus maritimus polar bear	Ursus maritimus polar bear	Ursus maritimus polar bear	Ursus maritimus polar bear	Ursus maritimus polar bear	Ursus maritimus polar bear	Ursus maritimus polar bear	Ursus maritimus polar bear	Ursus maritimus polar bear	Ursus maritimus polar bear	Ursus maritimus polar bear	Ursus maritimus polar bear
carnivora	Vulpes lagopus Arctic fox	Vulpes lagopus Arctic fox	Vulpes lagopus Arctic fox	Vulpes lagopus Arctic fox	Vulpes lagopus Arctic fox	Vulpes lagopus Arctic fox	Vulpes lagopus Arctic fox	Vulpes lagopus Arctic fox	Vulpes lagopus Arctic fox	Vulpes lagopus Arctic fox	Vulpes lagopus Arctic fox	Vulpes lagopus Arctic fox	Vulpes lagopus Arctic fox	Vulpes lagopus Arctic fox	Vulpes lagopus Arctic fox
carnivora	Vulpes vulpes red fox	Vulpes vulpes red fox	Vulpes vulpes red fox	Vulpes vulpes red fox	Vulpes vulpes red fox	Vulpes vulpes red fox	Vulpes vulpes red fox	Vulpes vulpes red fox	Vulpes vulpes red fox	Vulpes vulpes red fox	Vulpes vulpes red fox	Vulpes vulpes red fox	Vulpes vulpes red fox	Vulpes vulpes red fox	Vulpes vulpes red fox
carnivora	Zalophus californianus California sea lion	Zalophus californianus California sea lion	Zalophus californianus California sea lion	Zalophus californianus California sea lion	Zalophus californianus California sea lion	Zalophus californianus California sea lion	Zalophus californianus California sea lion	Zalophus californianus California sea lion	Zalophus californianus California sea lion	Zalophus californianus California sea lion	Zalophus californianus California sea lion	Zalophus californianus California sea lion	Zalophus californianus California sea lion	Zalophus californianus California sea lion	Zalophus californianus California sea lion
cetartiodactyla	Balaenoptera acutorostrata scammoni	Balaenoptera acutorostrata scammoni	Balaenoptera acutorostrata scammoni	Balaenoptera acutorostrata scammoni	Balaenoptera acutorostrata scammoni	Present	Balaenoptera acutorostrata scammoni	Balaenoptera acutorostrata scammoni	Balaenoptera acutorostrata scammoni	Balaenoptera acutorostrata scammoni	Balaenoptera acutorostrata scammoni	Balaenoptera acutorostrata scammoni	Balaenoptera acutorostrata scammoni	Balaenoptera acutorostrata scammoni	Balaenoptera acutorostrata scammoni
cetartiodactyla	Balaenoptera musculus Blue whale	Balaenoptera musculus Blue whale	Balaenoptera musculus Blue whale	Balaenoptera musculus Blue whale	Balaenoptera musculus Blue whale	Balaenoptera musculus Blue whale	Balaenoptera musculus Blue whale	Balaenoptera musculus Blue whale	Balaenoptera musculus Blue whale	Balaenoptera musculus Blue whale	Balaenoptera musculus Blue whale	Balaenoptera musculus Blue whale	Balaenoptera musculus Blue whale	Balaenoptera musculus Blue whale	Balaenoptera musculus Blue whale
cetartiodactyla	Region not sequenced	Bison bison bison	Bison bison bison	Present	Bison bison bison	Bison bison bison	Bison bison bison	Bison bison bison	Bison bison bison	Bison bison bison	Bison bison bison	Bison bison bison	Bison bison bison	Bison bison bison	Bison bison bison
cetartiodactyla	Bos indicus x Bos taurus hybrid cattle	Bos indicus x Bos taurus hybrid cattle	Bos indicus x Bos taurus hybrid cattle	Bos indicus x Bos taurus hybrid cattle	Bos indicus x Bos taurus hybrid cattle	Bos indicus x Bos taurus hybrid cattle	Bos indicus x Bos taurus hybrid cattle	Bos indicus x Bos taurus hybrid cattle	Bos indicus x Bos taurus hybrid cattle	Bos indicus x Bos taurus hybrid cattle	Bos indicus x Bos taurus hybrid cattle	Bos indicus x Bos taurus hybrid cattle	Bos indicus x Bos taurus hybrid cattle	Bos indicus x Bos taurus hybrid cattle	Bos indicus x Bos taurus hybrid cattle
cetartiodactyla	Bos indicus zebu cattle	Bos indicus zebu cattle	Bos indicus zebu cattle	Bos indicus zebu cattle	Bos indicus zebu cattle	Bos indicus zebu cattle	Bos indicus zebu cattle	Bos indicus zebu cattle	Bos indicus zebu cattle	Bos indicus zebu cattle	Bos indicus zebu cattle	Region poorly sequenced	Bos indicus zebu cattle	Bos indicus zebu cattle	Bos indicus zebu cattle
cetartiodactyla	Bos mutus wild yak	Bos mutus wild yak	Bos mutus wild yak	Bos mutus wild yak	Bos mutus wild yak	Bos mutus wild yak	Bos mutus wild yak	Bos mutus wild yak	Bos mutus wild yak	Bos mutus wild yak	Bos mutus wild yak	Bos mutus wild yak	Bos mutus wild yak	Bos mutus wild yak	Bos mutus wild yak
cetartiodactyla	Bos taurus cattle	Bos taurus cattle	Bos taurus cattle	Bos taurus cattle	Bos taurus cattle	Bos taurus cattle	Bos taurus cattle	Bos taurus cattle	Bos taurus cattle	Bos taurus cattle	Bos taurus cattle	Bos taurus cattle	Bos taurus cattle	Bos taurus cattle	Bos taurus cattle
cetartiodactyla	Bubalus bubalis water buffalo	Bubalus bubalis water buffalo	Bubalus bubalis water buffalo	Bubalus bubalis water buffalo	Bubalus bubalis water buffalo	Bubalus bubalis water buffalo	Bubalus bubalis water buffalo	Bubalus bubalis water buffalo	Bubalus bubalis water buffalo	Bubalus bubalis water buffalo	Bubalus bubalis water buffalo	Bubalus bubalis water buffalo	Bubalus bubalis water buffalo	Bubalus bubalis water buffalo	Bubalus bubalis water buffalo
cetartiodactyla	Camelus bactrianus Bactrian camel	Camelus bactrianus Bactrian camel	Camelus bactrianus Bactrian camel	Camelus bactrianus Bactrian camel	Camelus bactrianus Bactrian camel	Camelus bactrianus Bactrian camel	Camelus bactrianus Bactrian camel	Camelus bactrianus Bactrian camel	Camelus bactrianus Bactrian camel	Camelus bactrianus Bactrian camel	Camelus bactrianus Bactrian camel	Camelus bactrianus Bactrian camel	Camelus bactrianus Bactrian camel	Camelus bactrianus Bactrian camel	Camelus bactrianus Bactrian camel
cetartiodactyla	Camelus dromedarius Arabian camel	Camelus dromedarius Arabian camel	Camelus dromedarius Arabian camel	Camelus dromedarius Arabian camel	Camelus dromedarius Arabian camel	Camelus dromedarius Arabian camel	Camelus dromedarius Arabian camel	Camelus dromedarius Arabian camel	Camelus dromedarius Arabian camel	Camelus dromedarius Arabian camel	Camelus dromedarius Arabian camel	Camelus dromedarius Arabian camel	Camelus dromedarius Arabian camel	Camelus dromedarius Arabian camel	Camelus dromedarius Arabian camel
cetartiodactyla	Camelus ferus Wild Bactrian camel	Camelus ferus Wild Bactrian camel	Camelus ferus Wild Bactrian camel	Camelus ferus Wild Bactrian camel	Camelus ferus Wild Bactrian camel	Camelus ferus Wild Bactrian camel	Camelus ferus Wild Bactrian camel	Camelus ferus Wild Bactrian camel	Camelus ferus Wild Bactrian camel	Camelus ferus Wild Bactrian camel	Camelus ferus Wild Bactrian camel	Camelus ferus Wild Bactrian camel	Camelus ferus Wild Bactrian camel	Camelus ferus Wild Bactrian camel	Camelus ferus Wild Bactrian camel
cetartiodactyla	Capra hircus goat	Capra hircus goat	Capra hircus goat	Capra hircus goat	Capra hircus goat	Capra hircus goat	Capra hircus goat	Capra hircus goat	Capra hircus goat	Capra hircus goat	Capra hircus goat	Capra hircus goat	Capra hircus goat	Capra hircus goat	Capra hircus goat
cetartiodactyla	Delphinapterus leucas beluga whale	Delphinapterus leucas beluga whale	Delphinapterus leucas beluga whale	Delphinapterus leucas beluga whale	Delphinapterus leucas beluga whale	Present	Present	Delphinapterus leucas beluga whale	Delphinapterus leucas beluga whale	Present	Delphinapterus leucas beluga whale	Delphinapterus leucas beluga whale	Present	Delphinapterus leucas beluga whale	Delphinapterus leucas beluga whale
cetartiodactyla	Globicephala melas long-finned pilot whale	Globicephala melas long-finned pilot whale	Globicephala melas long-finned pilot whale	Globicephala melas long-finned pilot whale	Globicephala melas long-finned pilot whale	Present	Globicephala melas long-finned pilot whale	Globicephala melas long-finned pilot whale	Globicephala melas long-finned pilot whale	Globicephala melas long-finned pilot whale	Globicephala melas long-finned pilot whale	Globicephala melas long-finned pilot whale	Globicephala melas long-finned pilot whale	Globicephala melas long-finned pilot whale	Globicephala melas long-finned pilot whale
cetartiodactyla	Lagenorhynchus obliquidens Pacific white-sided dolphin	Lagenorhynchus obliquidens Pacific white-sided dolphin	Lagenorhynchus obliquidens Pacific white-sided dolphin	Lagenorhynchus obliquidens Pacific white-sided dolphin	Lagenorhynchus obliquidens Pacific white-sided dolphin	Lagenorhynchus obliquidens Pacific white-sided dolphin	Lagenorhynchus obliquidens Pacific white-sided dolphin	Lagenorhynchus obliquidens Pacific white-sided dolphin	Lagenorhynchus obliquidens Pacific white-sided dolphin	Lagenorhynchus obliquidens Pacific white-sided dolphin	Lagenorhynchus obliquidens Pacific white-sided dolphin	Lagenorhynchus obliquidens Pacific white-sided dolphin	Lagenorhynchus obliquidens Pacific white-sided dolphin	Lagenorhynchus obliquidens Pacific white-sided dolphin	Lagenorhynchus obliquidens Pacific white-sided dolphin
cetartiodactyla	Lipotes vexillifer Yangtze River dolphin	Lipotes vexillifer Yangtze River dolphin	Lipotes vexillifer Yangtze River dolphin	Lipotes vexillifer Yangtze River dolphin	Lipotes vexillifer Yangtze River dolphin	Lipotes vexillifer Yangtze River dolphin	Lipotes vexillifer Yangtze River dolphin	Lipotes vexillifer Yangtze River dolphin	Lipotes vexillifer Yangtze River dolphin	Lipotes vexillifer Yangtze River dolphin	Lipotes vexillifer Yangtze River dolphin	Lipotes vexillifer Yangtze River dolphin	Lipotes vexillifer Yangtze River dolphin	Lipotes vexillifer Yangtze River dolphin	Lipotes vexillifer Yangtze River dolphin
cetartiodactyla	Monodon monoceros narwhal	Monodon monoceros narwhal	Monodon monoceros narwhal	Monodon monoceros narwhal	Absent	Present	Monodon monoceros narwhal	Monodon monoceros narwhal	Monodon monoceros narwhal	Monodon monoceros narwhal	Monodon monoceros narwhal	Monodon monoceros narwhal	Monodon monoceros narwhal	Monodon monoceros narwhal	Monodon monoceros narwhal
cetartiodactyla	Neophocaena asiaeorientalis asiaeorientalis Yangtze finless porpoise	Neophocaena asiaeorientalis asiaeorientalis Yangtze finless porpoise	Neophocaena asiaeorientalis asiaeorientalis Yangtze finless porpoise	Neophocaena asiaeorientalis asiaeorientalis Yangtze finless porpoise	Neophocaena asiaeorientalis asiaeorientalis Yangtze finless porpoise	Neophocaena asiaeorientalis asiaeorientalis Yangtze finless porpoise	Present	Neophocaena asiaeorientalis asiaeorientalis Yangtze finless porpoise	Neophocaena asiaeorientalis asiaeorientalis Yangtze finless porpoise	Neophocaena asiaeorientalis asiaeorientalis Yangtze finless porpoise	Neophocaena asiaeorientalis asiaeorientalis Yangtze finless porpoise	Neophocaena asiaeorientalis asiaeorientalis Yangtze finless porpoise	Neophocaena asiaeorientalis asiaeorientalis Yangtze finless porpoise	Neophocaena asiaeorientalis asiaeorientalis Yangtze finless porpoise	Neophocaena asiaeorientalis asiaeorientalis Yangtze finless porpoise
cetartiodactyla	Odocoileus virginianus texanus	Odocoileus virginianus texanus	Odocoileus virginianus texanus	Odocoileus virginianus texanus	Odocoileus virginianus texanus	Odocoileus virginianus texanus	Odocoileus virginianus texanus	Odocoileus virginianus texanus	Odocoileus virginianus texanus	Odocoileus virginianus texanus	Odocoileus virginianus texanus	Odocoileus virginianus texanus	Odocoileus virginianus texanus	Odocoileus virginianus texanus	Odocoileus virginianus texanus
cetartiodactyla	Orcinus orca killer whale	Orcinus orca killer whale	Orcinus orca killer whale	Orcinus orca killer whale	Orcinus orca killer whale	Present	Orcinus orca killer whale	Orcinus orca killer whale	Orcinus orca killer whale	Orcinus orca killer whale	Orcinus orca killer whale	Orcinus orca killer whale	Orcinus orca killer whale	Orcinus orca killer whale	Orcinus orca killer whale
cetartiodactyla	Oryx dammah scimitar-horned oryx	Oryx dammah scimitar-horned oryx	Oryx dammah scimitar-horned oryx	Oryx dammah scimitar-horned oryx	Region poorly sequenced	Oryx dammah scimitar-horned oryx	Oryx dammah scimitar-horned oryx	Oryx dammah scimitar-horned oryx	Oryx dammah scimitar-horned oryx	Region not sequenced	Oryx dammah scimitar-horned oryx	Oryx dammah scimitar-horned oryx	Oryx dammah scimitar-horned oryx	Oryx dammah scimitar-horned oryx	Oryx dammah scimitar-horned oryx
cetartiodactyla	Ovis aries sheep	Ovis aries sheep	Ovis aries sheep	Ovis aries sheep	Ovis aries sheep	Ovis aries sheep	Ovis aries sheep	Ovis aries sheep	Ovis aries sheep	Ovis aries sheep	Ovis aries sheep	Ovis aries sheep	Ovis aries sheep	Ovis aries sheep	Ovis aries sheep
cetartiodactyla	Phocoena sinus vaquita	Phocoena sinus vaquita	Phocoena sinus vaquita	Phocoena sinus vaquita	Phocoena sinus vaquita	Present	Phocoena sinus vaquita	Phocoena sinus vaquita	Phocoena sinus vaquita	Phocoena sinus vaquita	Phocoena sinus vaquita	Phocoena sinus vaquita	Phocoena sinus vaquita	Phocoena sinus vaquita	Phocoena sinus vaquita
cetartiodactyla	Physeter catodon sperm whale	Physeter catodon sperm whale	Physeter catodon sperm whale	Physeter catodon sperm whale	Physeter catodon sperm whale	Physeter catodon sperm whale	Physeter catodon sperm whale	Physeter catodon sperm whale	Physeter catodon sperm whale	Physeter catodon sperm whale	Physeter catodon sperm whale	Physeter catodon sperm whale	Piliocolobus tephrosceles Ugandan red Colobus	Piliocolobus tephrosceles Ugandan red Colobus	Physeter catodon sperm whale
cetartiodactyla	Sus scrofa pig	Sus scrofa pig	Sus scrofa pig	Sus scrofa pig	Sus scrofa pig	Sus scrofa pig	Sus scrofa pig	Sus scrofa pig	Sus scrofa pig	Sus scrofa pig	Sus scrofa pig	Sus scrofa pig	Sus scrofa pig	Sus scrofa pig	Sus scrofa pig
cetartiodactyla	Tursiops truncatus common bottlenose dolphin	Tursiops truncatus common bottlenose dolphin	Tursiops truncatus common bottlenose dolphin	Tursiops truncatus common bottlenose dolphin	Tursiops truncatus common bottlenose dolphin	Present	Present	Tursiops truncatus common bottlenose dolphin	Tursiops truncatus common bottlenose dolphin	Tursiops truncatus common bottlenose dolphin	Tursiops truncatus common bottlenose dolphin	Tursiops truncatus common bottlenose dolphin	Present	Present	Tursiops truncatus common bottlenose dolphin
cetartiodactyla	Vicugna pacos alpaca	Vicugna pacos alpaca	Vicugna pacos alpaca	Vicugna pacos alpaca	Vicugna pacos alpaca	Vicugna pacos alpaca	Vicugna pacos alpaca	Vicugna pacos alpaca	Vicugna pacos alpaca	Vicugna pacos alpaca	Vicugna pacos alpaca	Vicugna pacos alpaca	Vicugna pacos alpaca	Vicugna pacos alpaca	Vicugna pacos alpaca
chiroptera	Absent	Artibeus jamaicensis Jamaican fruit-eating bat	Artibeus jamaicensis Jamaican fruit-eating bat	Artibeus jamaicensis Jamaican fruit-eating bat	Artibeus jamaicensis Jamaican fruit-eating bat	Artibeus jamaicensis Jamaican fruit-eating bat	Artibeus jamaicensis Jamaican fruit-eating bat	Artibeus jamaicensis Jamaican fruit-eating bat	Artibeus jamaicensis Jamaican fruit-eating bat	Artibeus jamaicensis Jamaican fruit-eating bat	Artibeus jamaicensis Jamaican fruit-eating bat	Artibeus jamaicensis Jamaican fruit-eating bat	Artibeus jamaicensis Jamaican fruit-eating bat	Artibeus jamaicensis Jamaican fruit-eating bat	Artibeus jamaicensis Jamaican fruit-eating bat
chiroptera	Desmodus rotundus common vampire bat	Desmodus rotundus common vampire bat	Desmodus rotundus common vampire bat	Desmodus rotundus common vampire bat	Desmodus rotundus common vampire bat	Desmodus rotundus common vampire bat	Desmodus rotundus common vampire bat	Desmodus rotundus common vampire bat	Desmodus rotundus common vampire bat	Desmodus rotundus common vampire bat	Desmodus rotundus common vampire bat	Desmodus rotundus common vampire bat	Desmodus rotundus common vampire bat	Desmodus rotundus common vampire bat	Desmodus rotundus common vampire bat
chiroptera	Eptesicus fuscus big brown bat	Eptesicus fuscus big brown bat	Eptesicus fuscus big brown bat	Eptesicus fuscus big brown bat	Eptesicus fuscus big brown bat	Eptesicus fuscus big brown bat	Eptesicus fuscus big brown bat	Eptesicus fuscus big brown bat	Eptesicus fuscus big brown bat	Eptesicus fuscus big brown bat	Eptesicus fuscus big brown bat	Eptesicus fuscus big brown bat	Eptesicus fuscus big brown bat	Eptesicus fuscus big brown bat	Eptesicus fuscus big brown bat
chiroptera	Hipposideros armiger great roundleaf bat	Hipposideros armiger great roundleaf bat	Hipposideros armiger great roundleaf bat	Hipposideros armiger great roundleaf bat	Absent	Hipposideros armiger great roundleaf bat	Present	Hipposideros armiger great roundleaf bat	Hipposideros armiger great roundleaf bat	Hipposideros armiger great roundleaf bat	Hipposideros armiger great roundleaf bat	Hipposideros armiger great roundleaf bat	Hipposideros armiger great roundleaf bat	Hipposideros armiger great roundleaf bat	Hipposideros armiger great roundleaf bat
chiroptera	Miniopterus natalensis	Miniopterus natalensis	Miniopterus natalensis	Miniopterus natalensis	Miniopterus natalensis	Miniopterus natalensis	Miniopterus natalensis	Miniopterus natalensis	Miniopterus natalensis	Miniopterus natalensis	Miniopterus natalensis	Miniopterus natalensis	Miniopterus natalensis	Miniopterus natalensis	Miniopterus natalensis
chiroptera	Molossus molossus Pallass mastiff bat	Molossus molossus Pallass mastiff bat	Molossus molossus Pallass mastiff bat	Molossus molossus Pallass mastiff bat	Molossus molossus Pallass mastiff bat	Molossus molossus Pallass mastiff bat	Molossus molossus Pallass mastiff bat	Molossus molossus Pallass mastiff bat	Molossus molossus Pallass mastiff bat	Molossus molossus Pallass mastiff bat	Molossus molossus Pallass mastiff bat	Molossus molossus Pallass mastiff bat	Molossus molossus Pallass mastiff bat	Molossus molossus Pallass mastiff bat	Molossus molossus Pallass mastiff bat
chiroptera	Myotis brandtii Brandts bat	Myotis brandtii Brandts bat	Myotis brandtii Brandts bat	Myotis brandtii Brandts bat	Myotis brandtii Brandts bat	Myotis brandtii Brandts bat	Myotis brandtii Brandts bat	Myotis brandtii Brandts bat	Myotis brandtii Brandts bat	Myotis brandtii Brandts bat	Myotis brandtii Brandts bat	Region poorly sequenced	Myotis brandtii Brandts bat	Myotis brandtii Brandts bat	Myotis brandtii Brandts bat
chiroptera	Myotis davidii	Myotis davidii	Myotis davidii	Myotis davidii	Myotis davidii	Myotis davidii	Myotis davidii	Myotis davidii	Myotis davidii	Myotis davidii	Myotis davidii	Myotis davidii	Myotis davidii	Myotis davidii	Myotis davidii
chiroptera	Myotis lucifugus little brown bat	Myotis lucifugus little brown bat	Myotis lucifugus little brown bat	Myotis lucifugus little brown bat	Myotis lucifugus little brown bat	Myotis lucifugus little brown bat	Myotis lucifugus little brown bat	Myotis lucifugus little brown bat	Myotis lucifugus little brown bat	Present	Myotis lucifugus little brown bat	Region poorly sequenced	Myotis lucifugus little brown bat	Myotis lucifugus little brown bat	Myotis lucifugus little brown bat
chiroptera	Myotis myotis	Myotis myotis	Myotis myotis	Myotis myotis	Myotis myotis	Myotis myotis	Myotis myotis	Myotis myotis	Myotis myotis	Myotis myotis	Myotis myotis	Myotis myotis	Myotis myotis	Myotis myotis	Myotis myotis
chiroptera	Absent	Phyllostomus discolor pale spear-nosed bat	Phyllostomus discolor pale spear-nosed bat	Phyllostomus discolor pale spear-nosed bat	Phyllostomus discolor pale spear-nosed bat	Phyllostomus discolor pale spear-nosed bat	Phyllostomus discolor pale spear-nosed bat	Phyllostomus discolor pale spear-nosed bat	Phyllostomus discolor pale spear-nosed bat	Phyllostomus discolor pale spear-nosed bat	Phyllostomus discolor pale spear-nosed bat	Phyllostomus discolor pale spear-nosed bat	Physeter catodon sperm whale	Physeter catodon sperm whale	Phyllostomus discolor pale spear-nosed bat
chiroptera	Pipistrellus kuhlii Kuhls pipistrelle	Pipistrellus kuhlii Kuhls pipistrelle	Pipistrellus kuhlii Kuhls pipistrelle	Pipistrellus kuhlii Kuhls pipistrelle	Pipistrellus kuhlii Kuhls pipistrelle	Pipistrellus kuhlii Kuhls pipistrelle	Pipistrellus kuhlii Kuhls pipistrelle	Pipistrellus kuhlii Kuhls pipistrelle	Pipistrellus kuhlii Kuhls pipistrelle	Pipistrellus kuhlii Kuhls pipistrelle	Pipistrellus kuhlii Kuhls pipistrelle	Pipistrellus kuhlii Kuhls pipistrelle	Pipistrellus kuhlii Kuhls pipistrelle	Pipistrellus kuhlii Kuhls pipistrelle	Pipistrellus kuhlii Kuhls pipistrelle
chiroptera	Pteropus alecto black flying fox	Pteropus alecto black flying fox	Pteropus alecto black flying fox	Pteropus alecto black flying fox	Pteropus alecto black flying fox	Pteropus alecto black flying fox	Pteropus alecto black flying fox	Pteropus alecto black flying fox	Pteropus alecto black flying fox	Pteropus alecto black flying fox	Pteropus alecto black flying fox	Pteropus alecto black flying fox	Pteropus alecto black flying fox	Pteropus alecto black flying fox	Pteropus alecto black flying fox
chiroptera	Pteropus giganteus Indian flying fox	Pteropus giganteus Indian flying fox	Pteropus giganteus Indian flying fox	Pteropus giganteus Indian flying fox	Pteropus giganteus Indian flying fox	Pteropus giganteus Indian flying fox	Pteropus giganteus Indian flying fox	Pteropus giganteus Indian flying fox	Pteropus giganteus Indian flying fox	Pteropus giganteus Indian flying fox	Pteropus giganteus Indian flying fox	Pteropus giganteus Indian flying fox	Pteropus giganteus Indian flying fox	Pteropus giganteus Indian flying fox	Pteropus giganteus Indian flying fox
chiroptera	Pteropus vampyrus large flying fox	Pteropus vampyrus large flying fox	Pteropus vampyrus large flying fox	Pteropus vampyrus large flying fox	Pteropus vampyrus large flying fox	Pteropus vampyrus large flying fox	Pteropus vampyrus large flying fox	Pteropus vampyrus large flying fox	Pteropus vampyrus large flying fox	Pteropus vampyrus large flying fox	Pteropus vampyrus large flying fox	Pteropus vampyrus large flying fox	Pteropus vampyrus large flying fox	Pteropus vampyrus large flying fox	Pteropus vampyrus large flying fox
chiroptera	Rhinolophus ferrumequinum greater horseshoe bat	Rhinolophus ferrumequinum greater horseshoe bat	Rhinolophus ferrumequinum greater horseshoe bat	Rhinolophus ferrumequinum greater horseshoe bat	Absent	Rhinolophus ferrumequinum greater horseshoe bat	Rhinolophus ferrumequinum greater horseshoe bat	Rhinolophus ferrumequinum greater horseshoe bat	Rhinolophus ferrumequinum greater horseshoe bat	Rhinopithecus bieti black snub-nosed monkey	Rhinolophus ferrumequinum greater horseshoe bat	Rhinolophus ferrumequinum greater horseshoe bat	Rhinolophus ferrumequinum greater horseshoe bat	Rhinolophus ferrumequinum greater horseshoe bat	Rhinolophus ferrumequinum greater horseshoe bat
chiroptera	Rousettus aegyptiacus Egyptian rousette	Rousettus aegyptiacus Egyptian rousette	Rousettus aegyptiacus Egyptian rousette	Rousettus aegyptiacus Egyptian rousette	Rousettus aegyptiacus Egyptian rousette	Rousettus aegyptiacus Egyptian rousette	Rousettus aegyptiacus Egyptian rousette	Rousettus aegyptiacus Egyptian rousette	Rousettus aegyptiacus Egyptian rousette	Rousettus aegyptiacus Egyptian rousette	Rousettus aegyptiacus Egyptian rousette	Rousettus aegyptiacus Egyptian rousette	Rousettus aegyptiacus Egyptian rousette	Rousettus aegyptiacus Egyptian rousette	Rousettus aegyptiacus Egyptian rousette
chiroptera	Absent	Sturnira hondurensis	Sturnira hondurensis	Sturnira hondurensis	Sturnira hondurensis	Sturnira hondurensis	Sturnira hondurensis	Sturnira hondurensis	Sturnira hondurensis	Sturnira hondurensis	Sturnira hondurensis	Sturnira hondurensis	Sturnira hondurensis	Sturnira hondurensis	Sturnira hondurensis
dermoptera	Galeopterus variegatus Sunda flying lemur	Galeopterus variegatus Sunda flying lemur	Galeopterus variegatus Sunda flying lemur	Galeopterus variegatus Sunda flying lemur	Galeopterus variegatus Sunda flying lemur	Galeopterus variegatus Sunda flying lemur	Galeopterus variegatus Sunda flying lemur	Galeopterus variegatus Sunda flying lemur	Galeopterus variegatus Sunda flying lemur	Galeopterus variegatus Sunda flying lemur	Galeopterus variegatus Sunda flying lemur	Galeopterus variegatus Sunda flying lemur	Galeopterus variegatus Sunda flying lemur	Galeopterus variegatus Sunda flying lemur	Galeopterus variegatus Sunda flying lemur
eulipotyphla	Condylura cristata star-nosed mole	Condylura cristata star-nosed mole	Condylura cristata star-nosed mole	Condylura cristata star-nosed mole	Condylura cristata star-nosed mole	Condylura cristata star-nosed mole	Condylura cristata star-nosed mole	Condylura cristata star-nosed mole	Condylura cristata star-nosed mole	Condylura cristata star-nosed mole	Absent	Absent	Condylura cristata star-nosed mole	Condylura cristata star-nosed mole	Condylura cristata star-nosed mole
eulipotyphla	Region poorly sequenced	Erinaceus europaeus western European hedgehog	Erinaceus europaeus western European hedgehog	Erinaceus europaeus western European hedgehog	Region poorly sequenced	Present	Erinaceus europaeus western European hedgehog	Erinaceus europaeus western European hedgehog	Erinaceus europaeus western European hedgehog	Erinaceus europaeus western European hedgehog	Erinaceus europaeus western European hedgehog	Erinaceus europaeus western European hedgehog	Erinaceus europaeus western European hedgehog	Erinaceus europaeus western European hedgehog	Erinaceus europaeus western European hedgehog
eulipotyphla	Sorex araneus European shrew	Sorex araneus European shrew	Sorex araneus European shrew	Sorex araneus European shrew	Region poorly sequenced	Sorex araneus European shrew	Sorex araneus European shrew	Sorex araneus European shrew	Sorex araneus European shrew	Sorex araneus European shrew	Absent	Absent	Sorex araneus European shrew	Sorex araneus European shrew	Sorex araneus European shrew
eulipotyphla	Talpa occidentalis Iberian mole	Talpa occidentalis Iberian mole	Talpa occidentalis Iberian mole	Talpa occidentalis Iberian mole	Talpa occidentalis Iberian mole	Talpa occidentalis Iberian mole	Talpa occidentalis Iberian mole	Talpa occidentalis Iberian mole	Talpa occidentalis Iberian mole	Talpa occidentalis Iberian mole	Absent	Absent	Talpa occidentalis Iberian mole	Talpa occidentalis Iberian mole	Talpa occidentalis Iberian mole
lagomorpha	Ochotona curzoniae black-lipped pika	Ochotona curzoniae black-lipped pika	Ochotona curzoniae black-lipped pika	Ochotona curzoniae black-lipped pika	Absent	Ochotona curzoniae black-lipped pika	Ochotona curzoniae black-lipped pika	Ochotona curzoniae black-lipped pika	Ochotona curzoniae black-lipped pika	Ochotona curzoniae black-lipped pika	Region poorly sequenced	Ochotona curzoniae black-lipped pika	Ochotona curzoniae black-lipped pika	Ochotona curzoniae black-lipped pika	Ochotona curzoniae black-lipped pika
lagomorpha	Ochotona princeps American pika	Ochotona princeps American pika	Ochotona princeps American pika	Ochotona princeps American pika	Absent	Ochotona princeps American pika	Ochotona princeps American pika	Ochotona princeps American pika	Ochotona princeps American pika	Ochotona princeps American pika	Ochotona princeps American pika	Ochotona princeps American pika	Ochotona princeps American pika	Ochotona princeps American pika	Ochotona princeps American pika
lagomorpha	Oryctolagus cuniculus rabbit	Oryctolagus cuniculus rabbit	Oryctolagus cuniculus rabbit	Oryctolagus cuniculus rabbit	Oryctolagus cuniculus rabbit	Oryctolagus cuniculus rabbit	Oryctolagus cuniculus rabbit	Oryctolagus cuniculus rabbit	Oryctolagus cuniculus rabbit	Oryctolagus cuniculus rabbit	Region poorly sequenced	Region poorly sequenced	Oryctolagus cuniculus rabbit	Present	Region poorly sequenced
marsupialia	Absent	Monodelphis domestica gray short-tailed opossum	Monodelphis domestica gray short-tailed opossum	Monodelphis domestica gray short-tailed opossum	Monodelphis domestica gray short-tailed opossum	Monodelphis domestica gray short-tailed opossum	Present	Monodelphis domestica gray short-tailed opossum	Monodelphis domestica gray short-tailed opossum	Monodelphis domestica gray short-tailed opossum	Monodelphis domestica gray short-tailed opossum	Monodelphis domestica gray short-tailed opossum	Monodelphis domestica gray short-tailed opossum	Monodelphis domestica gray short-tailed opossum	Monodelphis domestica gray short-tailed opossum
marsupialia	Phascolarctos cinereus koala	Phascolarctos cinereus koala	Phascolarctos cinereus koala	Phascolarctos cinereus koala	Phascolarctos cinereus koala	Phascolarctos cinereus koala	Present	Phascolarctos cinereus koala	Phascolarctos cinereus koala	Phascolarctos cinereus koala	Phascolarctos cinereus koala	Phascolarctos cinereus koala	Phascolarctos cinereus koala	Phascolarctos cinereus koala	Phascolarctos cinereus koala
marsupialia	Sarcophilus harrisii Tasmanian devil	Sarcophilus harrisii Tasmanian devil	Sarcophilus harrisii Tasmanian devil	Sarcophilus harrisii Tasmanian devil	Sarcophilus harrisii Tasmanian devil	Sarcophilus harrisii Tasmanian devil	Sarcophilus harrisii Tasmanian devil	Sarcophilus harrisii Tasmanian devil	Sarcophilus harrisii Tasmanian devil	Sarcophilus harrisii Tasmanian devil	Sarcophilus harrisii Tasmanian devil	Sarcophilus harrisii Tasmanian devil	Sarcophilus harrisii Tasmanian devil	Sarcophilus harrisii Tasmanian devil	Sarcophilus harrisii Tasmanian devil
marsupialia	Trichosurus vulpecula common brushtail	Trichosurus vulpecula common brushtail	Trichosurus vulpecula common brushtail	Trichosurus vulpecula common brushtail	Trichosurus vulpecula common brushtail	Present	Trichosurus vulpecula common brushtail	Trichosurus vulpecula common brushtail	Trichosurus vulpecula common brushtail	Trichosurus vulpecula common brushtail	Trichosurus vulpecula common brushtail	Trichosurus vulpecula common brushtail	Trichosurus vulpecula common brushtail	Trichosurus vulpecula common brushtail	Trichosurus vulpecula common brushtail
marsupialia	Vombatus ursinus common wombat	Vombatus ursinus common wombat	Region not sequenced	Vombatus ursinus common wombat	Vombatus ursinus common wombat	Vombatus ursinus common wombat	Present	Vombatus ursinus common wombat	Vombatus ursinus common wombat	Vombatus ursinus common wombat	Vombatus ursinus common wombat	Vombatus ursinus common wombat	Vombatus ursinus common wombat	Vombatus ursinus common wombat	Vombatus ursinus common wombat
monotrema	Absent	Ornithorhynchus anatinus platypus	Ornithorhynchus anatinus platypus	Ornithorhynchus anatinus platypus	Ornithorhynchus anatinus platypus	Present	Ornithorhynchus anatinus platypus	Ornithorhynchus anatinus platypus	Ornithorhynchus anatinus platypus	Ornithorhynchus anatinus platypus	Absent	Ornithorhynchus anatinus platypus	Present	Ornithorhynchus anatinus platypus	Ornithorhynchus anatinus platypus
monotrema	Absent	Tachyglossus aculeatus Australian echidna	Tachyglossus aculeatus Australian echidna	Tachyglossus aculeatus Australian echidna	Tachyglossus aculeatus Australian echidna	Present	Tachyglossus aculeatus Australian echidna	Tachyglossus aculeatus Australian echidna	Tachyglossus aculeatus Australian echidna	Tachyglossus aculeatus Australian echidna	Tachyglossus aculeatus Australian echidna	Tachyglossus aculeatus Australian echidna	Present	Tachyglossus aculeatus Australian echidna	Tachyglossus aculeatus Australian echidna
perissodactyla	Ceratotherium simum simum southern white rhinoceros	Ceratotherium simum simum southern white rhinoceros	Ceratotherium simum simum southern white rhinoceros	Ceratotherium simum simum southern white rhinoceros	Ceratotherium simum simum southern white rhinoceros	Ceratotherium simum simum southern white rhinoceros	Ceratotherium simum simum southern white rhinoceros	Ceratotherium simum simum southern white rhinoceros	Ceratotherium simum simum southern white rhinoceros	Ceratotherium simum simum southern white rhinoceros	Ceratotherium simum simum southern white rhinoceros	Ceratotherium simum simum southern white rhinoceros	Cercocebus atys sooty mangabey	Cercocebus atys sooty mangabey	Ceratotherium simum simum southern white rhinoceros
perissodactyla	Equus asinus ass	Equus asinus ass	Equus asinus ass	Equus asinus ass	Equus asinus ass	Equus asinus ass	Equus asinus ass	Equus asinus ass	Equus asinus ass	Equus asinus ass	Equus asinus ass	Equus asinus ass	Equus asinus ass	Equus asinus ass	Equus asinus ass
perissodactyla	Equus caballus horse	Equus caballus horse	Equus caballus horse	Equus caballus horse	Equus caballus horse	Equus caballus horse	Equus caballus horse	Equus caballus horse	Equus caballus horse	Equus caballus horse	Equus caballus horse	Equus caballus horse	Equus caballus horse	Equus caballus horse	Equus caballus horse
perissodactyla	Equus przewalskii Przewalskis horse	Equus przewalskii Przewalskis horse	Equus przewalskii Przewalskis horse	Equus przewalskii Przewalskis horse	Equus przewalskii Przewalskis horse	Equus przewalskii Przewalskis horse	Equus przewalskii Przewalskis horse	Equus przewalskii Przewalskis horse	Equus przewalskii Przewalskis horse	Equus przewalskii Przewalskis horse	Equus przewalskii Przewalskis horse	Equus przewalskii Przewalskis horse	Equus przewalskii Przewalskis horse	Equus przewalskii Przewalskis horse	Region poorly sequenced
pholidota	Manis javanica Malayan pangolin	Manis javanica Malayan pangolin	Manis javanica Malayan pangolin	Manis javanica Malayan pangolin	Manis javanica Malayan pangolin	Manis javanica Malayan pangolin	Manis javanica Malayan pangolin	Manis javanica Malayan pangolin	Manis javanica Malayan pangolin	Manis javanica Malayan pangolin	Manis javanica Malayan pangolin	Manis javanica Malayan pangolin	Present	Manis javanica Malayan pangolin	Manis javanica Malayan pangolin
pholidota	Manis pentadactyla Chinese pangolin	Manis pentadactyla Chinese pangolin	Manis pentadactyla Chinese pangolin	Manis pentadactyla Chinese pangolin	Manis pentadactyla Chinese pangolin	Manis pentadactyla Chinese pangolin	Present	Manis pentadactyla Chinese pangolin	Manis pentadactyla Chinese pangolin	Manis pentadactyla Chinese pangolin	Manis pentadactyla Chinese pangolin	Manis pentadactyla Chinese pangolin	Manis pentadactyla Chinese pangolin	Manis pentadactyla Chinese pangolin	Manis pentadactyla Chinese pangolin
primate	Aotus nancymaae Mas night monkey	Aotus nancymaae Mas night monkey	Aotus nancymaae Mas night monkey	Aotus nancymaae Mas night monkey	Aotus nancymaae Mas night monkey	Aotus nancymaae Mas night monkey	Aotus nancymaae Mas night monkey	Aotus nancymaae Mas night monkey	Aotus nancymaae Mas night monkey	Aotus nancymaae Mas night monkey	Aotus nancymaae Mas night monkey	Aotus nancymaae Mas night monkey	Aotus nancymaae Mas night monkey	Aotus nancymaae Mas night monkey	Aotus nancymaae Mas night monkey
primate	Carlito syrichta Philippine tarsier	Carlito syrichta Philippine tarsier	Carlito syrichta Philippine tarsier	Region not sequenced	Carlito syrichta Philippine tarsier	Carlito syrichta Philippine tarsier	Carlito syrichta Philippine tarsier	Carlito syrichta Philippine tarsier	Carlito syrichta Philippine tarsier	Carlito syrichta Philippine tarsier	Carlito syrichta Philippine tarsier	Carlito syrichta Philippine tarsier	Carlito syrichta Philippine tarsier	Carlito syrichta Philippine tarsier	Carlito syrichta Philippine tarsier
primate	Cebus imitator Panamanian white-faced capuchin	Cebus imitator Panamanian white-faced capuchin	Cebus imitator Panamanian white-faced capuchin	Cebus imitator Panamanian white-faced capuchin	Cebus imitator Panamanian white-faced capuchin	Cebus imitator Panamanian white-faced capuchin	Cebus imitator Panamanian white-faced capuchin	Cebus imitator Panamanian white-faced capuchin	Cebus imitator Panamanian white-faced capuchin	Cebus imitator Panamanian white-faced capuchin	Cebus imitator Panamanian white-faced capuchin	Cebus imitator Panamanian white-faced capuchin	Cebus imitator Panamanian white-faced capuchin	Cebus imitator Panamanian white-faced capuchin	Cebus imitator Panamanian white-faced capuchin
primate	Cercocebus atys sooty mangabey	Cercocebus atys sooty mangabey	Cercocebus atys sooty mangabey	Cercocebus atys sooty mangabey	Cercocebus atys sooty mangabey	Cercocebus atys sooty mangabey	Cercocebus atys sooty mangabey	Cercocebus atys sooty mangabey	Cercocebus atys sooty mangabey	Cercocebus atys sooty mangabey	Cercocebus atys sooty mangabey	Cercocebus atys sooty mangabey	Chinchilla lanigera long-tailed chinchilla	Chinchilla lanigera long-tailed chinchilla	Cercocebus atys sooty mangabey
primate	Chlorocebus sabaeus green monkey	Chlorocebus sabaeus green monkey	Chlorocebus sabaeus green monkey	Chlorocebus sabaeus green monkey	Chlorocebus sabaeus green monkey	Chlorocebus sabaeus green monkey	Chlorocebus sabaeus green monkey	Chlorocebus sabaeus green monkey	Chlorocebus sabaeus green monkey	Chlorocebus sabaeus green monkey	Chlorocebus sabaeus green monkey	Chlorocebus sabaeus green monkey	Chlorocebus sabaeus green monkey	Chlorocebus sabaeus green monkey	Chlorocebus sabaeus green monkey
primate	Colobus angolensis palliatus	Colobus angolensis palliatus	Colobus angolensis palliatus	Colobus angolensis palliatus	Colobus angolensis palliatus	Colobus angolensis palliatus	Colobus angolensis palliatus	Colobus angolensis palliatus	Colobus angolensis palliatus	Colobus angolensis palliatus	Colobus angolensis palliatus	Colobus angolensis palliatus	Colobus angolensis palliatus	Colobus angolensis palliatus	Colobus angolensis palliatus
primate	Gorilla gorilla western gorilla	Gorilla gorilla western gorilla	Gorilla gorilla western gorilla	Gorilla gorilla western gorilla	Gorilla gorilla western gorilla	Gorilla gorilla western gorilla	Gorilla gorilla western gorilla	Gorilla gorilla western gorilla	Gorilla gorilla western gorilla	Gorilla gorilla western gorilla	Gorilla gorilla western gorilla	Gorilla gorilla western gorilla	Gorilla gorilla western gorilla	Gorilla gorilla western gorilla	Gorilla gorilla western gorilla
primate	Homo sapiens human	Homo sapiens human	Homo sapiens human	Homo sapiens human	Homo sapiens human	Homo sapiens human	Homo sapiens human	Homo sapiens human	Homo sapiens human	Homo sapiens human	Homo sapiens human	Homo sapiens human	Homo sapiens human	Homo sapiens human	Homo sapiens human
primate	Hylobates moloch silvery gibbon	Hylobates moloch silvery gibbon	Hylobates moloch silvery gibbon	Hylobates moloch silvery gibbon	Hylobates moloch silvery gibbon	Hylobates moloch silvery gibbon	Hylobates moloch silvery gibbon	Hylobates moloch silvery gibbon	Hylobates moloch silvery gibbon	Hylobates moloch silvery gibbon	Hylobates moloch silvery gibbon	Hylobates moloch silvery gibbon	Hylobates moloch silvery gibbon	Hylobates moloch silvery gibbon	Hylobates moloch silvery gibbon
primate	Macaca fascicularis crab-eating macaque	Macaca fascicularis crab-eating macaque	Macaca fascicularis crab-eating macaque	Macaca fascicularis crab-eating macaque	Macaca fascicularis crab-eating macaque	Macaca fascicularis crab-eating macaque	Macaca fascicularis crab-eating macaque	Macaca fascicularis crab-eating macaque	Macaca fascicularis crab-eating macaque	Macaca fascicularis crab-eating macaque	Macaca fascicularis crab-eating macaque	Macaca fascicularis crab-eating macaque	Macaca fascicularis crab-eating macaque	Macaca fascicularis crab-eating macaque	Macaca fascicularis crab-eating macaque
primate	Macaca mulatta Rhesus monkey	Macaca mulatta Rhesus monkey	Macaca mulatta Rhesus monkey	Macaca mulatta Rhesus monkey	Macaca mulatta Rhesus monkey	Macaca mulatta Rhesus monkey	Macaca mulatta Rhesus monkey	Macaca mulatta Rhesus monkey	Macaca mulatta Rhesus monkey	Macaca mulatta Rhesus monkey	Macaca mulatta Rhesus monkey	Macaca mulatta Rhesus monkey	Macaca mulatta Rhesus monkey	Macaca mulatta Rhesus monkey	Macaca mulatta Rhesus monkey
primate	Macaca nemestrina pig-tailed macaque	Macaca nemestrina pig-tailed macaque	Macaca nemestrina pig-tailed macaque	Macaca nemestrina pig-tailed macaque	Macaca nemestrina pig-tailed macaque	Macaca nemestrina pig-tailed macaque	Macaca nemestrina pig-tailed macaque	Macaca nemestrina pig-tailed macaque	Macaca nemestrina pig-tailed macaque	Macaca nemestrina pig-tailed macaque	Macaca nemestrina pig-tailed macaque	Macaca nemestrina pig-tailed macaque	Macaca nemestrina pig-tailed macaque	Macaca nemestrina pig-tailed macaque	Macaca nemestrina pig-tailed macaque
primate	Mandrillus leucophaeus drill	Mandrillus leucophaeus drill	Mandrillus leucophaeus drill	Mandrillus leucophaeus drill	Mandrillus leucophaeus drill	Mandrillus leucophaeus drill	Mandrillus leucophaeus drill	Mandrillus leucophaeus drill	Mandrillus leucophaeus drill	Mandrillus leucophaeus drill	Mandrillus leucophaeus drill	Mandrillus leucophaeus drill	Mandrillus leucophaeus drill	Mandrillus leucophaeus drill	Mandrillus leucophaeus drill
primate	Microcebus murinus gray mouse lemur	Microcebus murinus gray mouse lemur	Microcebus murinus gray mouse lemur	Microcebus murinus gray mouse lemur	Microcebus murinus gray mouse lemur	Microcebus murinus gray mouse lemur	Microcebus murinus gray mouse lemur	Microcebus murinus gray mouse lemur	Microcebus murinus gray mouse lemur	Microcebus murinus gray mouse lemur	Microcebus murinus gray mouse lemur	Microcebus murinus gray mouse lemur	Present	Microcebus murinus gray mouse lemur	Microcebus murinus gray mouse lemur
primate	Nomascus leucogenys northern white-cheeked gibbon	Nomascus leucogenys northern white-cheeked gibbon	Nomascus leucogenys northern white-cheeked gibbon	Nomascus leucogenys northern white-cheeked gibbon	Nomascus leucogenys northern white-cheeked gibbon	Nomascus leucogenys northern white-cheeked gibbon	Nomascus leucogenys northern white-cheeked gibbon	Nomascus leucogenys northern white-cheeked gibbon	Nomascus leucogenys northern white-cheeked gibbon	Nomascus leucogenys northern white-cheeked gibbon	Nomascus leucogenys northern white-cheeked gibbon	Nomascus leucogenys northern white-cheeked gibbon	Nomascus leucogenys northern white-cheeked gibbon	Nomascus leucogenys northern white-cheeked gibbon	Nomascus leucogenys northern white-cheeked gibbon
primate	Otolemur garnettii small-eared galago	Otolemur garnettii small-eared galago	Otolemur garnettii small-eared galago	Otolemur garnettii small-eared galago	Absent	Otolemur garnettii small-eared galago	Otolemur garnettii small-eared galago	Otolemur garnettii small-eared galago	Otolemur garnettii small-eared galago	Otolemur garnettii small-eared galago	Otolemur garnettii small-eared galago	Otolemur garnettii small-eared galago	Otolemur garnettii small-eared galago	Otolemur garnettii small-eared galago	Otolemur garnettii small-eared galago
primate	Pan paniscus pygmy chimpanzee	Pan paniscus pygmy chimpanzee	Pan paniscus pygmy chimpanzee	Pan paniscus pygmy chimpanzee	Pan paniscus pygmy chimpanzee	Pan paniscus pygmy chimpanzee	Pan paniscus pygmy chimpanzee	Pan paniscus pygmy chimpanzee	Pan paniscus pygmy chimpanzee	Pan paniscus pygmy chimpanzee	Pan paniscus pygmy chimpanzee	Pan paniscus pygmy chimpanzee	Pan paniscus pygmy chimpanzee	Pan paniscus pygmy chimpanzee	Pan paniscus pygmy chimpanzee
primate	Pan troglodytes chimpanzee	Pan troglodytes chimpanzee	Pan troglodytes chimpanzee	Pan troglodytes chimpanzee	Pan troglodytes chimpanzee	Pan troglodytes chimpanzee	Pan troglodytes chimpanzee	Pan troglodytes chimpanzee	Pan troglodytes chimpanzee	Pan troglodytes chimpanzee	Pan troglodytes chimpanzee	Pan troglodytes chimpanzee	Pan troglodytes chimpanzee	Pan troglodytes chimpanzee	Pan troglodytes chimpanzee
primate	Papio anubis olive baboon	Papio anubis olive baboon	Papio anubis olive baboon	Papio anubis olive baboon	Papio anubis olive baboon	Papio anubis olive baboon	Papio anubis olive baboon	Papio anubis olive baboon	Papio anubis olive baboon	Papio anubis olive baboon	Papio anubis olive baboon	Papio anubis olive baboon	Papio anubis olive baboon	Papio anubis olive baboon	Papio anubis olive baboon
primate	Piliocolobus tephrosceles Ugandan red Colobus	Piliocolobus tephrosceles Ugandan red Colobus	Piliocolobus tephrosceles Ugandan red Colobus	Piliocolobus tephrosceles Ugandan red Colobus	Piliocolobus tephrosceles Ugandan red Colobus	Piliocolobus tephrosceles Ugandan red Colobus	Piliocolobus tephrosceles Ugandan red Colobus	Piliocolobus tephrosceles Ugandan red Colobus	Piliocolobus tephrosceles Ugandan red Colobus	Piliocolobus tephrosceles Ugandan red Colobus	Piliocolobus tephrosceles Ugandan red Colobus	Piliocolobus tephrosceles Ugandan red Colobus	Piliocolobus tephrosceles Ugandan red Colobus	Piliocolobus tephrosceles Ugandan red Colobus	Piliocolobus tephrosceles Ugandan red Colobus
primate	Pongo abelii Sumatran orangutan	Pongo abelii Sumatran orangutan	Pongo abelii Sumatran orangutan	Pongo abelii Sumatran orangutan	Pongo abelii Sumatran orangutan	Pongo abelii Sumatran orangutan	Pongo abelii Sumatran orangutan	Pongo abelii Sumatran orangutan	Pongo abelii Sumatran orangutan	Pongo abelii Sumatran orangutan	Pongo abelii Sumatran orangutan	Pongo abelii Sumatran orangutan	Pongo abelii Sumatran orangutan	Pongo abelii Sumatran orangutan	Pongo abelii Sumatran orangutan
primate	Propithecus coquereli Coquerels sifaka	Propithecus coquereli Coquerels sifaka	Propithecus coquereli Coquerels sifaka	Propithecus coquereli Coquerels sifaka	Propithecus coquereli Coquerels sifaka	Propithecus coquereli Coquerels sifaka	Propithecus coquereli Coquerels sifaka	Propithecus coquereli Coquerels sifaka	Propithecus coquereli Coquerels sifaka	Propithecus coquereli Coquerels sifaka	Propithecus coquereli Coquerels sifaka	Propithecus coquereli Coquerels sifaka	Propithecus coquereli Coquerels sifaka	Propithecus coquereli Coquerels sifaka	Propithecus coquereli Coquerels sifaka
primate	Rhinopithecus bieti black snub-nosed monkey	Rhinopithecus bieti black snub-nosed monkey	Rhinopithecus bieti black snub-nosed monkey	Rhinopithecus bieti black snub-nosed monkey	Rhinopithecus bieti black snub-nosed monkey	Rhinopithecus bieti black snub-nosed monkey	Rhinopithecus bieti black snub-nosed monkey	Rhinopithecus bieti black snub-nosed monkey	Rhinopithecus bieti black snub-nosed monkey	Rhinopithecus roxellana golden snub-nosed monkey	Rhinopithecus bieti black snub-nosed monkey	Rhinopithecus bieti black snub-nosed monkey	Rhinopithecus bieti black snub-nosed monkey	Rhinopithecus bieti black snub-nosed monkey	Rhinopithecus bieti black snub-nosed monkey
primate	Rhinopithecus roxellana golden snub-nosed monkey	Rhinopithecus roxellana golden snub-nosed monkey	Rhinopithecus roxellana golden snub-nosed monkey	Rhinopithecus roxellana golden snub-nosed monkey	Rhinopithecus roxellana golden snub-nosed monkey	Rhinopithecus roxellana golden snub-nosed monkey	Rhinopithecus roxellana golden snub-nosed monkey	Rhinopithecus roxellana golden snub-nosed monkey	Rhinopithecus roxellana golden snub-nosed monkey	Rhinopithecus roxellana golden snub-nosed monkey	Rhinopithecus roxellana golden snub-nosed monkey	Rhinopithecus roxellana golden snub-nosed monkey	Rhinopithecus roxellana golden snub-nosed monkey	Rhinopithecus roxellana golden snub-nosed monkey	Rhinopithecus roxellana golden snub-nosed monkey
primate	Saimiri boliviensis Bolivian squirrel monkey	Saimiri boliviensis Bolivian squirrel monkey	Saimiri boliviensis Bolivian squirrel monkey	Saimiri boliviensis Bolivian squirrel monkey	Absent	Saimiri boliviensis Bolivian squirrel monkey	Saimiri boliviensis Bolivian squirrel monkey	Saimiri boliviensis Bolivian squirrel monkey	Saimiri boliviensis Bolivian squirrel monkey	Saimiri boliviensis Bolivian squirrel monkey	Saimiri boliviensis Bolivian squirrel monkey	Saimiri boliviensis Bolivian squirrel monkey	Saimiri boliviensis Bolivian squirrel monkey	Saimiri boliviensis Bolivian squirrel monkey	Saimiri boliviensis Bolivian squirrel monkey
primate	Sapajus apella tufted capuchin	Sapajus apella tufted capuchin	Sapajus apella tufted capuchin	Sapajus apella tufted capuchin	Sapajus apella tufted capuchin	Sapajus apella tufted capuchin	Sapajus apella tufted capuchin	Sapajus apella tufted capuchin	Sapajus apella tufted capuchin	Sapajus apella tufted capuchin	Sapajus apella tufted capuchin	Sapajus apella tufted capuchin	Sapajus apella tufted capuchin	Sapajus apella tufted capuchin	Sapajus apella tufted capuchin
primate	Theropithecus gelada gelada	Theropithecus gelada gelada	Theropithecus gelada gelada	Theropithecus gelada gelada	Theropithecus gelada gelada	Theropithecus gelada gelada	Theropithecus gelada gelada	Theropithecus gelada gelada	Theropithecus gelada gelada	Theropithecus gelada gelada	Theropithecus gelada gelada	Theropithecus gelada gelada	Theropithecus gelada gelada	Theropithecus gelada gelada	Theropithecus gelada gelada
primate	Callithrix jacchus white-tufted-ear marmoset	Callithrix jacchus white-tufted-ear marmoset	Callithrix jacchus white-tufted-ear marmoset	Callithrix jacchus white-tufted-ear marmoset	Callithrix jacchus white-tufted-ear marmoset	Callithrix jacchus white-tufted-ear marmoset	Callithrix jacchus white-tufted-ear marmoset	Callithrix jacchus white-tufted-ear marmoset	Callithrix jacchus white-tufted-ear marmoset	Callithrix jacchus white-tufted-ear marmoset	Callithrix jacchus white-tufted-ear marmoset	Callithrix jacchus white-tufted-ear marmoset	Callithrix jacchus white-tufted-ear marmoset	Callithrix jacchus white-tufted-ear marmoset	Callithrix jacchus white-tufted-ear marmoset
primate	Trachypithecus francoisi Francoiss langur	Trachypithecus francoisi Francoiss langur	Trachypithecus francoisi Francoiss langur	Trachypithecus francoisi Francoiss langur	Trachypithecus francoisi Francoiss langur	Trachypithecus francoisi Francoiss langur	Trachypithecus francoisi Francoiss langur	Trachypithecus francoisi Francoiss langur	Trachypithecus francoisi Francoiss langur	Trachypithecus francoisi Francoiss langur	Trachypithecus francoisi Francoiss langur	Trachypithecus francoisi Francoiss langur	Trachypithecus francoisi Francoiss langur	Trachypithecus francoisi Francoiss langur	Trachypithecus francoisi Francoiss langur
rodent	Arvicanthis niloticus African grass rat	Arvicanthis niloticus African grass rat	Arvicanthis niloticus African grass rat	Arvicanthis niloticus African grass rat	Absent	Arvicanthis niloticus African grass rat	Present	Arvicanthis niloticus African grass rat	Arvicanthis niloticus African grass rat	Arvicanthis niloticus African grass rat	Arvicanthis niloticus African grass rat	Arvicanthis niloticus African grass rat	Arvicanthis niloticus African grass rat	Arvicanthis niloticus African grass rat	Arvicanthis niloticus African grass rat
rodent	Arvicola amphibius Eurasian water vole	Arvicola amphibius Eurasian water vole	Arvicola amphibius Eurasian water vole	Arvicola amphibius Eurasian water vole	Absent	Arvicola amphibius Eurasian water vole	Arvicola amphibius Eurasian water vole	Arvicola amphibius Eurasian water vole	Arvicola amphibius Eurasian water vole	Arvicola amphibius Eurasian water vole	Arvicola amphibius Eurasian water vole	Arvicola amphibius Eurasian water vole	Arvicola amphibius Eurasian water vole	Arvicola amphibius Eurasian water vole	Arvicola amphibius Eurasian water vole
rodent	Castor canadensis American beaver	Castor canadensis American beaver	Castor canadensis American beaver	Castor canadensis American beaver	Absent	Castor canadensis American beaver	Castor canadensis American beaver	Castor canadensis American beaver	Castor canadensis American beaver	Castor canadensis American beaver	Castor canadensis American beaver	Castor canadensis American beaver	Castor canadensis American beaver	Castor canadensis American beaver	Castor canadensis American beaver
rodent	Cavia porcellus domestic guinea pig	Cavia porcellus domestic guinea pig	Cavia porcellus domestic guinea pig	Cavia porcellus domestic guinea pig	Absent	Cavia porcellus domestic guinea pig	Cavia porcellus domestic guinea pig	Cavia porcellus domestic guinea pig	Cavia porcellus domestic guinea pig	Cavia porcellus domestic guinea pig	Cavia porcellus domestic guinea pig	Cavia porcellus domestic guinea pig	Cavia porcellus domestic guinea pig	Cavia porcellus domestic guinea pig	Cavia porcellus domestic guinea pig
rodent	Chinchilla lanigera long-tailed chinchilla	Chinchilla lanigera long-tailed chinchilla	Chinchilla lanigera long-tailed chinchilla	Chinchilla lanigera long-tailed chinchilla	Absent	Chinchilla lanigera long-tailed chinchilla	Chinchilla lanigera long-tailed chinchilla	Chinchilla lanigera long-tailed chinchilla	Chinchilla lanigera long-tailed chinchilla	Chinchilla lanigera long-tailed chinchilla	Chinchilla lanigera long-tailed chinchilla	Chinchilla lanigera long-tailed chinchilla	Chlorocebus sabaeus green monkey	Chlorocebus sabaeus green monkey	Chinchilla lanigera long-tailed chinchilla
rodent	Cricetulus griseus Chinese hamster	Cricetulus griseus Chinese hamster	Cricetulus griseus Chinese hamster	Cricetulus griseus Chinese hamster	Absent	Cricetulus griseus Chinese hamster	Cricetulus griseus Chinese hamster	Cricetulus griseus Chinese hamster	Cricetulus griseus Chinese hamster	Cricetulus griseus Chinese hamster	Cricetulus griseus Chinese hamster	Cricetulus griseus Chinese hamster	Cricetulus griseus Chinese hamster	Cricetulus griseus Chinese hamster	Cricetulus griseus Chinese hamster
rodent	Dipodomys ordii Ords kangaroo rat	Dipodomys ordii Ords kangaroo rat	Dipodomys ordii Ords kangaroo rat	Dipodomys ordii Ords kangaroo rat	Absent	Dipodomys ordii Ords kangaroo rat	Dipodomys ordii Ords kangaroo rat	Dipodomys ordii Ords kangaroo rat	Dipodomys ordii Ords kangaroo rat	Dipodomys ordii Ords kangaroo rat	Dipodomys ordii Ords kangaroo rat	Dipodomys ordii Ords kangaroo rat	Dipodomys ordii Ords kangaroo rat	Dipodomys ordii Ords kangaroo rat	Dipodomys ordii Ords kangaroo rat
rodent	Dipodomys spectabilis banner-tailed kangaroo rat	Dipodomys spectabilis banner-tailed kangaroo rat	Dipodomys spectabilis banner-tailed kangaroo rat	Dipodomys spectabilis banner-tailed kangaroo rat	Absent	Dipodomys spectabilis banner-tailed kangaroo rat	Dipodomys spectabilis banner-tailed kangaroo rat	Dipodomys spectabilis banner-tailed kangaroo rat	Dipodomys spectabilis banner-tailed kangaroo rat	Dipodomys spectabilis banner-tailed kangaroo rat	Dipodomys spectabilis banner-tailed kangaroo rat	Dipodomys spectabilis banner-tailed kangaroo rat	Dipodomys spectabilis banner-tailed kangaroo rat	Dipodomys spectabilis banner-tailed kangaroo rat	Dipodomys spectabilis banner-tailed kangaroo rat
rodent	Fukomys damarensis Damara mole-rat	Fukomys damarensis Damara mole-rat	Fukomys damarensis Damara mole-rat	Fukomys damarensis Damara mole-rat	Absent	Fukomys damarensis Damara mole-rat	Fukomys damarensis Damara mole-rat	Fukomys damarensis Damara mole-rat	Fukomys damarensis Damara mole-rat	Fukomys damarensis Damara mole-rat	Fukomys damarensis Damara mole-rat	Fukomys damarensis Damara mole-rat	Fukomys damarensis Damara mole-rat	Fukomys damarensis Damara mole-rat	Fukomys damarensis Damara mole-rat
rodent	Grammomys surdaster	Grammomys surdaster	Grammomys surdaster	Grammomys surdaster	Absent	Grammomys surdaster	Grammomys surdaster	Grammomys surdaster	Grammomys surdaster	Grammomys surdaster	Grammomys surdaster	Grammomys surdaster	Grammomys surdaster	Grammomys surdaster	Grammomys surdaster
rodent	Heterocephalus glaber naked mole-rat	Heterocephalus glaber naked mole-rat	Heterocephalus glaber naked mole-rat	Heterocephalus glaber naked mole-rat	Absent	Heterocephalus glaber naked mole-rat	Heterocephalus glaber naked mole-rat	Heterocephalus glaber naked mole-rat	Heterocephalus glaber naked mole-rat	Heterocephalus glaber naked mole-rat	Heterocephalus glaber naked mole-rat	Heterocephalus glaber naked mole-rat	Heterocephalus glaber naked mole-rat	Heterocephalus glaber naked mole-rat	Heterocephalus glaber naked mole-rat
rodent	Ictidomys tridecemlineatus thirteen-lined ground squirrel	Ictidomys tridecemlineatus thirteen-lined ground squirrel	Ictidomys tridecemlineatus thirteen-lined ground squirrel	Ictidomys tridecemlineatus thirteen-lined ground squirrel	Ictidomys tridecemlineatus thirteen-lined ground squirrel	Ictidomys tridecemlineatus thirteen-lined ground squirrel	Ictidomys tridecemlineatus thirteen-lined ground squirrel	Ictidomys tridecemlineatus thirteen-lined ground squirrel	Ictidomys tridecemlineatus thirteen-lined ground squirrel	Ictidomys tridecemlineatus thirteen-lined ground squirrel	Ictidomys tridecemlineatus thirteen-lined ground squirrel	Ictidomys tridecemlineatus thirteen-lined ground squirrel	Ictidomys tridecemlineatus thirteen-lined ground squirrel	Ictidomys tridecemlineatus thirteen-lined ground squirrel	Ictidomys tridecemlineatus thirteen-lined ground squirrel
rodent	Jaculus jaculus lesser Egyptian jerboa	Jaculus jaculus lesser Egyptian jerboa	Jaculus jaculus lesser Egyptian jerboa	Jaculus jaculus lesser Egyptian jerboa	Absent	Jaculus jaculus lesser Egyptian jerboa	Jaculus jaculus lesser Egyptian jerboa	Jaculus jaculus lesser Egyptian jerboa	Jaculus jaculus lesser Egyptian jerboa	Jaculus jaculus lesser Egyptian jerboa	Jaculus jaculus lesser Egyptian jerboa	Jaculus jaculus lesser Egyptian jerboa	Jaculus jaculus lesser Egyptian jerboa	Jaculus jaculus lesser Egyptian jerboa	Jaculus jaculus lesser Egyptian jerboa
rodent	Marmota flaviventris yellow-bellied marmot	Marmota flaviventris yellow-bellied marmot	Marmota flaviventris yellow-bellied marmot	Marmota flaviventris yellow-bellied marmot	Marmota flaviventris yellow-bellied marmot	Marmota flaviventris yellow-bellied marmot	Marmota flaviventris yellow-bellied marmot	Marmota flaviventris yellow-bellied marmot	Marmota flaviventris yellow-bellied marmot	Marmota flaviventris yellow-bellied marmot	Marmota flaviventris yellow-bellied marmot	Marmota flaviventris yellow-bellied marmot	Marmota flaviventris yellow-bellied marmot	Marmota flaviventris yellow-bellied marmot	Marmota flaviventris yellow-bellied marmot
rodent	Marmota marmota marmota Alpine marmot	Marmota marmota marmota Alpine marmot	Marmota marmota marmota Alpine marmot	Marmota marmota marmota Alpine marmot	Marmota marmota marmota Alpine marmot	Marmota marmota marmota Alpine marmot	Marmota marmota marmota Alpine marmot	Marmota marmota marmota Alpine marmot	Marmota marmota marmota Alpine marmot	Marmota marmota marmota Alpine marmot	Marmota marmota marmota Alpine marmot	Marmota marmota marmota Alpine marmot	Marmota marmota marmota Alpine marmot	Marmota marmota marmota Alpine marmot	Marmota marmota marmota Alpine marmot
rodent	Mastomys coucha southern multimammate mouse	Mastomys coucha southern multimammate mouse	Mastomys coucha southern multimammate mouse	Mastomys coucha southern multimammate mouse	Absent	Mastomys coucha southern multimammate mouse	Mastomys coucha southern multimammate mouse	Mastomys coucha southern multimammate mouse	Mastomys coucha southern multimammate mouse	Mastomys coucha southern multimammate mouse	Mastomys coucha southern multimammate mouse	Mastomys coucha southern multimammate mouse	Mastomys coucha southern multimammate mouse	Mastomys coucha southern multimammate mouse	Mastomys coucha southern multimammate mouse
rodent	Region not sequenced	Meriones unguiculatus Mongolian gerbil	Meriones unguiculatus Mongolian gerbil	Region poorly sequenced	Absent	Meriones unguiculatus Mongolian gerbil	Meriones unguiculatus Mongolian gerbil	Meriones unguiculatus Mongolian gerbil	Meriones unguiculatus Mongolian gerbil	Meriones unguiculatus Mongolian gerbil	Meriones unguiculatus Mongolian gerbil	Meriones unguiculatus Mongolian gerbil	Meriones unguiculatus Mongolian gerbil	Meriones unguiculatus Mongolian gerbil	Meriones unguiculatus Mongolian gerbil
rodent	Mesocricetus auratus golden hamster	Mesocricetus auratus golden hamster	Mesocricetus auratus golden hamster	Mesocricetus auratus golden hamster	Absent	Mesocricetus auratus golden hamster	Mesocricetus auratus golden hamster	Mesocricetus auratus golden hamster	Mesocricetus auratus golden hamster	Mesocricetus auratus golden hamster	Mesocricetus auratus golden hamster	Mesocricetus auratus golden hamster	Mesocricetus auratus golden hamster	Mesocricetus auratus golden hamster	Mesocricetus auratus golden hamster
rodent	Microtus ochrogaster prairie vole	Microtus ochrogaster prairie vole	Microtus ochrogaster prairie vole	Microtus ochrogaster prairie vole	Absent	Microtus ochrogaster prairie vole	Microtus ochrogaster prairie vole	Microtus ochrogaster prairie vole	Microtus ochrogaster prairie vole	Microtus ochrogaster prairie vole	Microtus ochrogaster prairie vole	Microtus ochrogaster prairie vole	Microtus ochrogaster prairie vole	Microtus ochrogaster prairie vole	Microtus ochrogaster prairie vole
rodent	Region not sequenced	Microtus oregoni creeping vole	Microtus oregoni creeping vole	Microtus oregoni creeping vole	Absent	Microtus oregoni creeping vole	Microtus oregoni creeping vole	Microtus oregoni creeping vole	Microtus oregoni creeping vole	Microtus oregoni creeping vole	Microtus oregoni creeping vole	Microtus oregoni creeping vole	Microtus oregoni creeping vole	Microtus oregoni creeping vole	Microtus oregoni creeping vole
rodent	Mus caroli Ryukyu mouse	Mus caroli Ryukyu mouse	Mus caroli Ryukyu mouse	Mus caroli Ryukyu mouse	Absent	Mus caroli Ryukyu mouse	Mus caroli Ryukyu mouse	Mus caroli Ryukyu mouse	Mus caroli Ryukyu mouse	Mus caroli Ryukyu mouse	Mus caroli Ryukyu mouse	Mus caroli Ryukyu mouse	Mus caroli Ryukyu mouse	Mus caroli Ryukyu mouse	Mus caroli Ryukyu mouse
rodent	Mus musculus house mouse	Mus musculus house mouse	Mus musculus house mouse	Mus musculus house mouse	Absent	Mus musculus house mouse	Mus musculus house mouse	Mus musculus house mouse	Mus musculus house mouse	Mus musculus house mouse	Mus musculus house mouse	Mus musculus house mouse	Mus musculus house mouse	Mus musculus house mouse	Mus musculus house mouse
rodent	Mus pahari shrew mouse	Mus pahari shrew mouse	Mus pahari shrew mouse	Mus pahari shrew mouse	Absent	Mus pahari shrew mouse	Mus pahari shrew mouse	Mus pahari shrew mouse	Mus pahari shrew mouse	Mus pahari shrew mouse	Mus pahari shrew mouse	Mus pahari shrew mouse	Mus pahari shrew mouse	Mus pahari shrew mouse	Mus pahari shrew mouse
rodent	Nannospalax galili Upper Galilee mountains blind mole rat	Nannospalax galili Upper Galilee mountains blind mole rat	Nannospalax galili Upper Galilee mountains blind mole rat	Nannospalax galili Upper Galilee mountains blind mole rat	Absent	Nannospalax galili Upper Galilee mountains blind mole rat	Nannospalax galili Upper Galilee mountains blind mole rat	Nannospalax galili Upper Galilee mountains blind mole rat	Nannospalax galili Upper Galilee mountains blind mole rat	Nannospalax galili Upper Galilee mountains blind mole rat	Nannospalax galili Upper Galilee mountains blind mole rat	Nannospalax galili Upper Galilee mountains blind mole rat	Nannospalax galili Upper Galilee mountains blind mole rat	Nannospalax galili Upper Galilee mountains blind mole rat	Nannospalax galili Upper Galilee mountains blind mole rat
rodent	Octodon degus degu	Octodon degus degu	Octodon degus degu	Octodon degus degu	Absent	Octodon degus degu	Octodon degus degu	Octodon degus degu	Octodon degus degu	Octodon degus degu	Octodon degus degu	Octodon degus degu	Octodon degus degu	Octodon degus degu	Octodon degus degu
rodent	Onychomys torridus southern grasshopper mouse	Onychomys torridus southern grasshopper mouse	Onychomys torridus southern grasshopper mouse	Onychomys torridus southern grasshopper mouse	Absent	Onychomys torridus southern grasshopper mouse	Onychomys torridus southern grasshopper mouse	Onychomys torridus southern grasshopper mouse	Onychomys torridus southern grasshopper mouse	Onychomys torridus southern grasshopper mouse	Onychomys torridus southern grasshopper mouse	Onychomys torridus southern grasshopper mouse	Onychomys torridus southern grasshopper mouse	Onychomys torridus southern grasshopper mouse	Onychomys torridus southern grasshopper mouse
rodent	Peromyscus leucopus white-footed mouse	Peromyscus leucopus white-footed mouse	Peromyscus leucopus white-footed mouse	Peromyscus leucopus white-footed mouse	Absent	Peromyscus leucopus white-footed mouse	Peromyscus leucopus white-footed mouse	Peromyscus leucopus white-footed mouse	Peromyscus maniculatus bairdii prairie deer mouse	Peromyscus leucopus white-footed mouse	Peromyscus leucopus white-footed mouse	Peromyscus leucopus white-footed mouse	Peromyscus leucopus white-footed mouse	Peromyscus leucopus white-footed mouse	Peromyscus leucopus white-footed mouse
rodent	Peromyscus maniculatus bairdii prairie deer mouse	Peromyscus maniculatus bairdii prairie deer mouse	Peromyscus maniculatus bairdii prairie deer mouse	Peromyscus maniculatus bairdii prairie deer mouse	Absent	Peromyscus maniculatus bairdii prairie deer mouse	Peromyscus maniculatus bairdii prairie deer mouse	Peromyscus maniculatus bairdii prairie deer mouse	Peromyscus maniculatus bairdii prairie deer mouse	Peromyscus maniculatus bairdii prairie deer mouse	Peromyscus maniculatus bairdii prairie deer mouse	Peromyscus maniculatus bairdii prairie deer mouse	Peromyscus maniculatus bairdii prairie deer mouse	Peromyscus maniculatus bairdii prairie deer mouse	Peromyscus maniculatus bairdii prairie deer mouse
rodent	Rattus norvegicus Norway rat	Rattus norvegicus Norway rat	Rattus norvegicus Norway rat	Rattus norvegicus Norway rat	Absent	Rattus norvegicus Norway rat	Rattus norvegicus Norway rat	Rattus norvegicus Norway rat	Rattus norvegicus Norway rat	Rattus norvegicus Norway rat	Rattus norvegicus Norway rat	Rattus norvegicus Norway rat	Rattus norvegicus Norway rat	Rattus norvegicus Norway rat	Rattus norvegicus Norway rat
rodent	Rattus rattus black rat	Rattus rattus black rat	Rattus rattus black rat	Rattus rattus black rat	Absent	Rattus rattus black rat	Present	Rattus rattus black rat	Rattus rattus black rat	Rhinolophus ferrumequinum greater horseshoe bat	Rattus rattus black rat	Rattus rattus black rat	Rattus rattus black rat	Rattus rattus black rat	Rattus rattus black rat
rodent	Urocitellus parryii Arctic ground squirrel	Urocitellus parryii Arctic ground squirrel	Urocitellus parryii Arctic ground squirrel	Urocitellus parryii Arctic ground squirrel	Urocitellus parryii Arctic ground squirrel	Urocitellus parryii Arctic ground squirrel	Urocitellus parryii Arctic ground squirrel	Urocitellus parryii Arctic ground squirrel	Urocitellus parryii Arctic ground squirrel	Urocitellus parryii Arctic ground squirrel	Urocitellus parryii Arctic ground squirrel	Urocitellus parryii Arctic ground squirrel	Urocitellus parryii Arctic ground squirrel	Urocitellus parryii Arctic ground squirrel	Urocitellus parryii Arctic ground squirrel
scandentia	Tupaia chinensis Chinese tree shrew	Tupaia chinensis Chinese tree shrew	Tupaia chinensis Chinese tree shrew	Tupaia chinensis Chinese tree shrew	Absent	Tupaia chinensis Chinese tree shrew	Tupaia chinensis Chinese tree shrew	Tupaia chinensis Chinese tree shrew	Tupaia chinensis Chinese tree shrew	Tupaia chinensis Chinese tree shrew	Tupaia chinensis Chinese tree shrew	Present	Tupaia chinensis Chinese tree shrew	Tupaia chinensis Chinese tree shrew	Tupaia chinensis Chinese tree shrew
xenathra	Choloepus didactylus southern two-toed sloth	Choloepus didactylus southern two-toed sloth	Choloepus didactylus southern two-toed sloth	Choloepus didactylus southern two-toed sloth	Choloepus didactylus southern two-toed sloth	Choloepus didactylus southern two-toed sloth	Choloepus didactylus southern two-toed sloth	Choloepus didactylus southern two-toed sloth	Choloepus didactylus southern two-toed sloth	Choloepus didactylus southern two-toed sloth	Choloepus didactylus southern two-toed sloth	Absent	Choloepus didactylus southern two-toed sloth	Choloepus didactylus southern two-toed sloth	Choloepus didactylus southern two-toed sloth
xenathra	Region not sequenced	Dasypus novemcinctus nine-banded armadillo	Dasypus novemcinctus nine-banded armadillo	Dasypus novemcinctus nine-banded armadillo	Dasypus novemcinctus nine-banded armadillo	Present	Dasypus novemcinctus nine-banded armadillo	Region not sequenced	Dasypus novemcinctus nine-banded armadillo	Dasypus novemcinctus nine-banded armadillo	Dasypus novemcinctus nine-banded armadillo	Region poorly sequenced	Dasypus novemcinctus nine-banded armadillo	Dasypus novemcinctus nine-banded armadillo	area poorly sequenced
																	Follow NCBI

## Sheet: Accession numbers
	Species	NOX1	NOX2	NOX3	NOX4	NOX5	DUOX1	DUOX2
afrotheria	Chrysochloris asiatica Cape golden mole	Absent	XP_006864342.1	XP_006868511.1	XP_006871275.1	Region poorly sequenced	XP_006831758.1	XP_006831760.1
afrotheria	Echinops telfairi small Madagascar hedgehog	Absent	XP_004714617.1	XP_004701992.1	XP_012861650.1	Absent	XP_030740392.1	Present
afrotheria	Elephantulus edwardii Cape elephant shrew	Absent	XP_006882816.1	XP_006882816.1	XP_006895308.1	Absent	XP_006883258.1	XP_006883008.1
afrotheria	Loxodonta africana African savanna elephant	Absent	XP_003422210.1	XP_023402333.1	XP_003418604.1	XP_003413851.1	XP_023394868.1	XP_023394848.1
afrotheria	Orycteropus afer afer	Absent	XP_007956619.1	XP_007955891.1	XP_007936277.1	Region poorly sequenced	XP_007933417.1	XP_007933419.1
afrotheria	Trichechus manatus latirostris Florida manatee	Absent	XP_004376998.1	XP_023584078.1	XP_004390534.1	XP_004374755.1	XP_004380800.1	XP_004380766.1
carnivora	Acinonyx jubatus cheetah	XP_026909644.1	XP_026909976.1	XP_014940415.1	XP_014936689.2	XP_026923434.1	XP_053080046.1	Present
carnivora	Ailuropoda melanoleuca giant panda	XP_034516424.1	XP_002913524.1	XP_002927197.1	XP_002927888.2	XP_011225052.2	Present	Present
carnivora	Callorhinus ursinus northern fur seal	XP_025731098.1	XP_025713188.1	XP_025717309.1	XP_025749739.1	XP_025740021.1	XP_025739927.1	XP_025739929.1
carnivora	Canis lupus dingo dingo	XP_025287511.1	XP_025295591.1	XP_025278391.1	XP_035559646.1	XP_025328131.1	XP_025328707.1	XP_035565062.2
carnivora	Canis lupus familiaris dog	XP_038306361.1	NP_001093761.1	NP_001095303.1	XP_038285735.1	XP_038298706.1	NP_001003122.1	XP_038298127.1
carnivora	Enhydra lutris kenyoni	XP_022377365.1	XP_022363482.1	XP_022376685.1	XP_022369795.1	XP_022368025.1	XP_022381773.1	Present
carnivora	Eumetopias jubatus Steller sea lion	XP_027957289.1	XP_027969155.1	XP_027959209.1	XP_027947515.1	XP_027955763.1	XP_027982479.1	XP_027982482.1
carnivora	Felis catus domestic cat	XP_004000753.3	XP_004000443.1	XP_023110289.2	XP_011284840.1	XP_019687716.3	XP_023111182.2	XP_023111193.2
carnivora	Halichoerus grypus gray seal	XP_035927117.1	XP_035937462.1	XP_035967977.1	XP_035979407.1	XP_035931571.1	XP_035926703.1	XP_035926699.1
carnivora	Hyaena hyaena striped hyena	XP_039074026.1	XP_039111773.1	XP_039090055.1	XP_039109623.1	XP_039075312.1	XP_039106000.1	XP_039106003.1
carnivora	Leptonychotes weddellii Weddell seal	XP_006743975.1	XP_006744931.1	XP_006743333.1	XP_030883644.1	Region poorly sequenced	XP_030884953.1	XP_006751642.1
carnivora	Lontra canadensis Northern American river otter	XP_032737664.1	XP_032739032.1	XP_032692375.1	XP_032708730.1	XP_032720485.1	XP_032712495.1	XP_032712499.1
carnivora	Lynx canadensis Canada lynx	XP_030161519.1	XP_030161587.1	XP_030170494.1	XP_030188869.1	XP_030173692.1	XP_032449535.1	XP_030174127.1
carnivora	Mirounga leonina Southern elephant seal	XP_034880622.1	XP_034858839.1	Region not sequenced	XP_034865298.1	XP_034850512.1	Present	XP_034850499.1
carnivora	Mustela erminea ermine	XP_032186019.1	XP_032186177.1	XP_032194532.1	XP_032212414.1	XP_032198908.1	XP_032199463.1	XP_032199470.1
carnivora	Mustela putorius furo domestic ferret	XP_044941233.1	XP_044945384.1	XP_044936207.1	XP_004763621.1	XP_004758654.1	Present	XP_044923603.1
carnivora	Neomonachus schauinslandi Hawaiian monk seal	XP_044767584.1	XP_021537309.1	XP_021549172.1	XP_021534770.1	XP_044774228.1	XP_044773813.1	XP_044774342.1
carnivora	Odobenus rosmarus divergens Pacific walrus	XP_004415502.1	XP_004399768.1	XP_004416654.1	XP_004412996.1	XP_012422024.1	XP_004408752.1	XP_004408751.1
carnivora	Panthera pardus leopard	XP_019291544.1	XP_019272812.1	XP_019268391.1	XP_019305596.1	XP_019297190.2	XP_053745076.1	XP_053745077.1
carnivora	Panthera tigris altaica Amur tiger	XP_015398364.1	XP_042829946.1	XP_042841296.1	XP_015391621.2	XP_042844449.1	XP_042844905.1	XP_042845152.1
carnivora	Phoca vitulina harbor seal	XP_032245955.1	XP_032282658.1	XP_032264182.1	XP_032253547.1	XP_032273488.1	XP_032273414.1	XP_032273503.1
carnivora	Puma concolor puma	XP_025789576.1	XP_025790283.1	XP_025781446.1	XP_025783821.1	XP_025774967.1	Present	XP_025775008.1
carnivora	Puma yagouaroundi jaguarundi	XP_040323203.1	XP_040324756.1	XP_040304732.1	XP_040345520.1	XP_040349033.1	XP_040348511.1	XP_040348497.1
carnivora	Suricata suricatta meerkat	XP_029785600.1	XP_029785586.1	XP_029800618.1	XP_029771157.1	XP_029808255.1	XP_029806888.1	XP_029807055.1
carnivora	Ursus arctos horribilis	XP_026339405.2	XP_048069396.1	XP_026360902.2	XP_057172646.1	XP_044247935.2	Present	Present
carnivora	Ursus maritimus polar bear	XP_040476511.1	XP_008694679.2	XP_008686748.1	XP_008702665.2	XP_040498990.1	XP_040476347.1	XP_040476348.1
carnivora	Vulpes lagopus Arctic fox	XP_041597763.1	XP_041598136.1	XP_041602650.1	XP_041586419.1	XP_041601059.1	XP_041592912.1	XP_041602324.1
carnivora	Vulpes vulpes red fox	XP_025862258.1	XP_025867983.1	XP_025874518.1	XP_025871027.1	XP_025869963.1	XP_025854155.1	XP_025854154.1
carnivora	Zalophus californianus California sea lion	XP_027464400.1	XP_027463255.1	XP_027459044.1	XP_027435498.1	XP_027424962.1	XP_035583980.1	XP_027424522.2
cetartiodactyla	Balaenoptera acutorostrata scammoni	XP_007181508.1	XP_007184117.1	XP_007186189.1	XP_007168535.1	XP_028018515.1	Present	XP_007169781.1
cetartiodactyla	Balaenoptera musculus Blue whale	XP_036696371.1	XP_036695753.1	XP_036727831.1	XP_036718483.1	XP_036700170.1	XP_036697591.1	XP_036699439.1
cetartiodactyla	Bison bison bison	Region not sequenced	XP_010826751.1	XP_010839159.1	Present	XP_010832902.1	XP_010846077.1	XP_010846053.1
cetartiodactyla	Bos indicus x Bos taurus hybrid cattle	XP_027391231.1	XP_027390565.1	XP_027407982.1	XP_027387939.1	XP_027408869.1	XP_027409916.1	XP_027409918.1
cetartiodactyla	Bos indicus zebu cattle	XP_019811240.1	XP_019822564.1	XP_019822564.1	XP_019810773.1	XP_019823748.1	XP_019823530.1	XP_019824469.1
cetartiodactyla	Bos mutus wild yak	XP_005901074.1	XP_005889480.1	XP_005891617.1	XP_005896318.1	XP_014338876.1	XP_005889451.1	XP_005899376.1
cetartiodactyla	Bos taurus cattle	NP_001178269.1	NP_776460.1	NP_001178262.1	NP_001291704.1	XP_005211391.1	NP_001192603.1	XP_005211958.1
cetartiodactyla	Bubalus bubalis water buffalo	XP_006059284.3	XP_006066495.1	XP_006074429.4	XP_006075238.1	XP_025152035.3	XP_044780901.2	XP_006076375.4
cetartiodactyla	Camelus bactrianus Bactrian camel	XP_010967981.1	XP_010957784.1	XP_010964045.1	XP_010971676.2	XP_045372663.1	XP_010963647.2	XP_010963561.2
cetartiodactyla	Camelus dromedarius Arabian camel	XP_010974076.2	XP_010993101.1	XP_031312465.1	XP_031316385.1	XP_031296822.1	XP_031308994.1	XP_031308993.1
cetartiodactyla	Camelus ferus Wild Bactrian camel	XP_032331118.1	XP_006193077.1	XP_032341325.1	XP_032344252.1	XP_032324743.1	XP_032337175.1	XP_032337169.1
cetartiodactyla	Capra hircus goat	XP_017899854.1	XP_005700981.1	XP_017909024.1	XP_005699483.2	XP_017909079.1	XP_017909635.1	XP_017909627.1
cetartiodactyla	Delphinapterus leucas beluga whale	XP_022436493.1	XP_022421303.1	XP_022418663.1	XP_022449780.1	XP_030617593.1	Present	Present
cetartiodactyla	Globicephala melas long-finned pilot whale	XP_030696419.1	XP_030690744.1	XP_030708709.1	XP_030691709.1	XP_030731146.1	Present	XP_030698549.1
cetartiodactyla	Lagenorhynchus obliquidens Pacific white-sided dolphin	XP_026941929.1	XP_026947036.1	XP_026935095.1	XP_026939433.1	XP_026979575.1	XP_026939446.1	XP_026939978.1
cetartiodactyla	Lipotes vexillifer Yangtze River dolphin	XP_007468021.1	XP_007452031.1	XP_007451409.1	XP_007463841.1	XP_007467924.1	XP_007467093.1	XP_007467075.1
cetartiodactyla	Monodon monoceros narwhal	XP_029096523.1	XP_029096518.1	XP_029079852.1	XP_029065410.1	Absent	Present	XP_029094039.1
cetartiodactyla	Neophocaena asiaeorientalis asiaeorientalis Yangtze finless porpoise	XP_024602317.1	XP_024622328.1	XP_024603756.1	XP_024617549.1	XP_024603289.1	XP_024617116.1	Present
cetartiodactyla	Odocoileus virginianus texanus	XP_020728577.1	XP_020757150.1	XP_020735790.1	XP_020738683.1	XP_020736155.1	XP_020768496.1	XP_020768495.1
cetartiodactyla	Orcinus orca killer whale	XP_033268341.2	XP_004281379.1	XP_049551566.1	XP_004271929.1	XP_049561806.1	Present	XP_004281310.1
cetartiodactyla	Oryx dammah scimitar-horned oryx	XP_040120899.1	XP_040122254.1	XP_040095258.1	XP_040112454.1	Region poorly sequenced	XP_040082372.1	XP_040082371.1
cetartiodactyla	Ovis aries sheep	XP_027818661.2	XP_004022045.1	XP_004011475.2	XP_011956988.2	XP_042108028.1	XP_027827660.1	XP_012035976.2
cetartiodactyla	Phocoena sinus vaquita	XP_032476392.1	XP_032474952.1	XP_032507359.1	XP_032496524.1	XP_032479042.1	Present	XP_032478860.1
cetartiodactyla	Physeter catodon sperm whale	XP_028338158.1	XP_007127829.1	XP_007106311.1	XP_023987427.1	XP_028350891.1	XP_023972586.1	XP_007121449.2
cetartiodactyla	Sus scrofa pig	XP_003484188.2	NP_999208.1	XP_020942249.1	XP_003357282.1	XP_020956203.1	NP_999261.1	NP_999164.2
cetartiodactyla	Tursiops truncatus common bottlenose dolphin	XP_033705178.1	XP_033705344.1	XP_004312509.1	XP_033718041.1	XP_033705922.1	Present	Present
cetartiodactyla	Vicugna pacos alpaca	XP_015099900.1	XP_006211900.1	XP_006197767.1	XP_006218430.1	XP_031547448.1	XP_015092578.1	XP_031528556.1
chiroptera	Artibeus jamaicensis Jamaican fruit-eating bat	Absent	XP_037020979.1	XP_036982127.2	XP_036993507.2	XP_053526085.1	XP_053526065.1	XP_053520044.1
chiroptera	Desmodus rotundus common vampire bat	XP_024434505.2	XP_024419437.1	XP_024407993.2	XP_053781221.1	XP_053784945.1	XP_053784268.1	XP_053784263.1
chiroptera	Eptesicus fuscus big brown bat	XP_008154767.2	XP_008157760.1	XP_008152895.2	XP_008151834.1	XP_054571486.1	XP_054572254.1	XP_054571521.1
chiroptera	Hipposideros armiger great roundleaf bat	XP_019482323.1	XP_019488069.1	XP_019499708.1	XP_019483850.1	Absent	XP_019524217.1	Present
chiroptera	Miniopterus natalensis	XP_016051236.1	XP_016072238.1	XP_016056149.1	XP_016062296.1	XP_016053724.1	XP_016067269.1	XP_016067393.1
chiroptera	Molossus molossus Pallass mastiff bat	XP_036126790.1	XP_036126630.1	XP_036105089.1	XP_036114058.1	XP_036130383.1	XP_036137717.1	XP_036124234.1
chiroptera	Myotis brandtii Brandts bat	XP_005869951.1	XP_005873348.1	XP_014400543.1	XP_005879402.1	XP_005862151.1	XP_014404214.1	XP_014404312.1
chiroptera	Myotis davidii	XP_006769764.1	XP_006752919.1	XP_006757746.1	XP_006759822.1	XP_006758449.1	XP_015412999.1	XP_015413000.1
chiroptera	Myotis lucifugus little brown bat	XP_006084747.1	XP_006083015.1	XP_014315607.2	XP_006092979.1	XP_023601626.1	XP_023602306.1	XP_023602309.1
chiroptera	Myotis myotis	XP_036160037.1	XP_036159957.1	XP_036172045.1	XP_036180613.1	XP_036180906.1	XP_036156034.1	XP_036155941.1
chiroptera	Phyllostomus discolor pale spear-nosed bat	Absent	XP_028379080.1	XP_028366590.1	XP_035884591.1	XP_035865550.1	XP_028363991.1	XP_028363596.1
chiroptera	Pipistrellus kuhlii Kuhls pipistrelle	XP_036295953.1	XP_036264119.1	XP_036270101.1	XP_036283345.1	XP_045437038.1	XP_036299102.1	XP_045438965.1
chiroptera	Pteropus alecto black flying fox	XP_006920761.1	XP_006918325.1	XP_006915079.1	XP_006926766.1	XP_006920277.1	XP_006920469.1	XP_006920473.1
chiroptera	Pteropus giganteus Indian flying fox	XP_039729940.1	XP_039744103.1	XP_039729867.1	XP_039704264.1	XP_039721130.1	XP_039744177.1	XP_039744189.1
chiroptera	Pteropus vampyrus large flying fox	XP_023381022.1	XP_011382863.1	XP_011361031.1	XP_011361583.1	XP_011384116.1	XP_011353351.1	XP_011353473.1
chiroptera	Rhinolophus ferrumequinum greater horseshoe bat	XP_032967640.1	XP_032964243.1	XP_032952098.1	XP_032977432.1	Absent	XP_032963066.1	XP_032962950.1
chiroptera	Rousettus aegyptiacus Egyptian rousette	XP_015986997.2	XP_015988216.1	XP_016008375.2	XP_016008653.1	XP_016001234.2	XP_036073789.1	XP_016008667.2
chiroptera	Sturnira hondurensis	Absent	XP_036915452.1	XP_036922242.1	XP_036898822.1	XP_036910127.1	XP_036910414.1	XP_036910410.1
dermoptera	Galeopterus variegatus Sunda flying lemur	XP_008585017.1	XP_008574819.1	XP_008589154.1	XP_008575722.1	XP_008574071.1	XP_008581323.1	XP_008581316.1
eulipotyphla	Condylura cristata star-nosed mole	XP_012582511.1	XP_004689998.1	XP_004674212.1	XP_004683342.1	XP_012583972.1	XP_004687898.1	XP_004687902.1
eulipotyphla	Erinaceus europaeus western European hedgehog	Region poorly sequenced	XP_007523275.1	XP_016040760.1	XP_016048628.1	Region poorly sequenced	Present	XP_007534184.1
eulipotyphla	Sorex araneus European shrew	XP_054977124.1	XP_004612977.1	XP_004601153.2	XP_054999242.1	Region poorly sequenced	XP_004609689.1	XP_054988468.1
eulipotyphla	Talpa occidentalis Iberian mole	XP_037367515.1	XP_037368987.1	XP_037376907.1	XP_037379016.1	XP_054548824.1	XP_037358300.1	XP_037358296.1
lagomorpha	Ochotona curzoniae black-lipped pika	XP_040855625.1	XP_040855932.1	XP_040821609.1	XP_040819918.1	Absent	XP_040824848.1	XP_040824379.1
lagomorpha	Ochotona princeps American pika	XP_004590187.1	XP_004587895.1	XP_004595530.1	XP_004589870.1	Absent	XP_004578447.1	XP_004578176.1
lagomorpha	Oryctolagus cuniculus rabbit	XP_002720427.1	NP_001075569.1	XP_002715014.2	XP_002708687.1	XP_008248026.2	XP_002717948.2	XP_008267295.2
marsupialia	Monodelphis domestica gray short-tailed opossum	Absent	XP_001367055.1	XP_001381338.1	XP_001362197.1	NP_001278599.1	XP_007472539.1	Present
marsupialia	Phascolarctos cinereus koala	XP_020819148.1	XP_020835283.1	XP_020842432.1	XP_020849472.1	XP_020837969.1	XP_020864937.1	Present
marsupialia	Sarcophilus harrisii Tasmanian devil	XP_031800932.1	XP_003763519.1	XP_003769610.1	XP_003764689.1	XP_023354189.2	XP_012402010.1	XP_031805147.1
marsupialia	Trichosurus vulpecula common brushtail	XP_036596124.1	XP_036600931.1	XP_036624858.1	XP_036601537.1	XP_036592479.1	Present	XP_036592590.1
marsupialia	Vombatus ursinus common wombat	XP_027699346.1	XP_027731258.1	Region not sequenced	XP_027703991.1	XP_027707625.1	XP_027725939.1	Present
monotrema	Ornithorhynchus anatinus platypus	Absent	XP_001514075.1	XP_028905791.1	XP_028904352.1	XP_039768163.1	Present	XP_039768806.1
monotrema	Tachyglossus aculeatus Australian echidna	Absent	XP_038616562.1	XP_038597454.1	XP_038617709.1	XP_038623411.1	Present	XP_038606607.1
perissodactyla	Ceratotherium simum simum southern white rhinoceros	XP_004441053.1	XP_004435106.1	XP_004440762.1	XP_004434155.1	XP_004421805.1	XP_014636160.1	XP_004421577.1
perissodactyla	Equus asinus ass	XP_014715164.2	XP_014687259.1	XP_014702462.2	XP_044608444.1	XP_014703681.2	XP_014702523.1	XP_044620898.1
perissodactyla	Equus caballus horse	XP_001914763.3	XP_001488474.1	XP_001493392.2	XP_001489181.1	XP_001495715.4	XP_001502729.1	XP_014589585.1
perissodactyla	Equus przewalskii Przewalskis horse	XP_008542263.1	XP_008505896.1	XP_008517758.1	XP_008513549.1	XP_008536794.1	XP_008523071.1	XP_008523074.1
pholidota	Manis javanica Malayan pangolin	XP_036867289.1	XP_017527296.1	XP_017514005.2	XP_017505241.2	XP_036865848.1	XP_036878088.1	XP_036878031.1
pholidota	Manis pentadactyla Chinese pangolin	XP_036775541.1	XP_036764886.1	XP_036742658.1	XP_036779146.1	XP_036788269.1	XP_036761302.1	Present
primate	Aotus nancymaae Mas night monkey	XP_012319478.1	XP_012303529.1	XP_021525784.1	XP_012300277.2	XP_012306769.1	XP_021528812.1	XP_012297826.1
primate	Carlito syrichta Philippine tarsier	XP_008061860.1	XP_008062760.1	XP_008060439.1	Region not sequenced	XP_021566277.1	XP_008060848.1	XP_008060853.1
primate	Cebus imitator Panamanian white-faced capuchin	XP_017361355.2	XP_017375497.1	XP_017393323.1	XP_017365887.1	XP_017369086.1	XP_017401018.1	XP_017401093.1
primate	Cercocebus atys sooty mangabey	XP_011929043.1	XP_011905335.1	XP_011922161.1	XP_011931025.1	XP_011948009.1	XP_011920754.1	XP_011920591.1
primate	Chlorocebus sabaeus green monkey	XP_007990439.2	XP_008017790.1	XP_037856663.1	XP_008018657.2	XP_037866020.1	XP_037865866.1	XP_037865865.1
primate	Colobus angolensis palliatus	XP_011809963.1	XP_011797359.1	XP_011808142.1	XP_011793858.1	XP_011795944.1	XP_011783925.1	XP_011784038.1
primate	Gorilla gorilla western gorilla	XP_004064548.3	XP_004064037.1	XP_004044921.4	XP_055212594.1	XP_055219136.1	XP_018866609.2	XP_018866662.2
primate	Homo sapiens human	NP_008983.2	NP_000388.2	NP_056533.1	NP_058627.2	NP_078781.3	NP_787954.1	NP_001350640.1
primate	Hylobates moloch silvery gibbon	XP_032612123.1	XP_032612606.1	XP_032017002.1	XP_032023019.1	XP_032032054.1	XP_032030226.1	XP_032030219.1
primate	Macaca fascicularis crab-eating macaque	XP_005594182.1	XP_005593335.1	XP_045247750.1	XP_005579373.2	XP_005559971.2	XP_005559483.2	XP_045251316.1
primate	Macaca mulatta Rhesus monkey	XP_028697873.1	XP_001083654.1	XP_028703111.1	XP_001105410.1	XP_014998043.2	XP_028706704.1	XP_014997623.2
primate	Macaca nemestrina pig-tailed macaque	XP_011770125.1	XP_011708564.1	XP_011734620.1	XP_011717686.1	XP_011758699.1	XP_011755496.1	XP_011755533.1
primate	Mandrillus leucophaeus drill	XP_011820188.1	XP_011830799.1	XP_011831810.1	XP_011840341.1	XP_011824215.1	XP_011847504.1	XP_011847503.1
primate	Microcebus murinus gray mouse lemur	XP_012622847.2	XP_012592118.1	XP_012615041.1	XP_020142234.1	XP_020141746.1	XP_012622162.1	XP_012622157.1
primate	Nomascus leucogenys northern white-cheeked gibbon	XP_003276493.2	XP_003271033.1	XP_030665742.1	XP_003254547.2	XP_030670512.1	XP_030670002.1	XP_003266907.2
primate	Otolemur garnettii small-eared galago	XP_003797885.1	XP_003799925.1	XP_003797906.1	XP_003780881.1	Absent	XP_003791842.1	XP_012661805.1
primate	Pan paniscus pygmy chimpanzee	XP_003810441.1	XP_003815441.1	XP_034819018.2	XP_034789404.2	XP_003818574.2	XP_008960182.1	XP_054954357.1
primate	Pan troglodytes chimpanzee	XP_016799208.2	XP_521002.2	XP_527546.3	XP_016777252.1	XP_003952732.1	XP_001163225.3	XP_054523483.1
primate	Papio anubis olive baboon	XP_003918029.1	XP_021788809.1	XP_021793184.1	XP_003910575.1	XP_021796359.1	XP_031524622.1	XP_021796218.2
primate	Piliocolobus tephrosceles Ugandan red Colobus	XP_023058650.1	XP_023058382.1	XP_026310174.1	XP_023064889.1	XP_023076497.1	XP_023082968.2	XP_023082964.2
primate	Pongo abelii Sumatran orangutan	XP_024096567.1	XP_002831563.1	XP_024104682.1	NP_001124912.1	XP_024088124.2	XP_024088573.2	XP_024088250.1
primate	Propithecus coquereli Coquerels sifaka	XP_012505491.1	XP_012497536.1	XP_012502241.1	XP_012497237.1	XP_012520275.1	XP_012504626.1	XP_012504653.1
primate	Rhinopithecus bieti black snub-nosed monkey	XP_017716276.1	XP_017718846.1	XP_017747447.1	XP_017743146.1	XP_017706629.1	XP_017728324.1	XP_017728335.1
primate	Rhinopithecus roxellana golden snub-nosed monkey	XP_010378484.1	XP_010356301.1	XP_030785285.1	XP_030774849.1	XP_010361941.1	XP_010351248.2	XP_010351242.2
primate	Saimiri boliviensis Bolivian squirrel monkey	XP_039319842.1	XP_003924104.1	XP_003933805.2	XP_003935132.1	Absent	XP_010337817.2	XP_039325206.1
primate	Sapajus apella tufted capuchin	XP_032113671.1	XP_032117522.1	XP_032114693.1	XP_032151700.1	XP_032100523.1	XP_032153479.1	XP_032153491.1
primate	Theropithecus gelada gelada	XP_025228648.1	XP_025227729.1	XP_025239845.1	XP_025212277.1	XP_025245489.1	XP_025245886.1	XP_025245739.1
primate	Callithrix jacchus white-tufted-ear marmoset	XP_002763126.2	XP_002762815.1	XP_054110666.1	XP_002754746.3	XP_035118058.2	XP_035115436.2	XP_035115440.1
primate	Trachypithecus francoisi Francoiss langur	XP_033069200.1	XP_033057984.1	XP_033092435.1	XP_033061598.1	XP_033045487.1	XP_033046138.1	XP_033046143.1
rodent	Arvicanthis niloticus African grass rat	XP_034341051.1	XP_034341100.1	XP_034347990.1	XP_034375575.1	Absent	XP_034350163.1	Present
rodent	Arvicola amphibius Eurasian water vole	XP_038173023.1	XP_038173311.1	XP_038196129.1	XP_038169717.1	Absent	XP_038186569.1	XP_038187063.1
rodent	Castor canadensis American beaver	XP_020016047.1	XP_020038198.1	XP_020040644.1	XP_020009298.1	Absent	XP_020029100.1	XP_020029096.1
rodent	Cavia porcellus domestic guinea pig	XP_023421348.1	XP_003469424.1	XP_023420278.1	XP_003468624.1	Absent	XP_003471893.1	XP_003471890.1
rodent	Chinchilla lanigera long-tailed chinchilla	XP_013361304.1	XP_005414508.1	XP_005390600.1	XP_005379783.1	Absent	XP_005377206.2	XP_013365519.1
rodent	Cricetulus griseus Chinese hamster	XP_003499668.1	XP_035305927.1	XP_003495935.1	XP_007650472.1	Absent	XP_027277793.1	XP_027277795.1
rodent	Dipodomys ordii Ords kangaroo rat	XP_012890538.1	XP_012882208.1	XP_012882380.1	XP_012869438.1	Absent	XP_012865425.1	XP_012865428.1
rodent	Dipodomys spectabilis banner-tailed kangaroo rat	XP_042538977.1	XP_042558370.1	XP_042558025.1	XP_042544016.1	Absent	XP_042543944.1	XP_042543615.1
rodent	Fukomys damarensis Damara mole-rat	XP_010621699.1	XP_010634496.1	XP_010623507.1	XP_010632021.1	Absent	XP_033621211.1	XP_033621209.1
rodent	Grammomys surdaster	XP_028634112.1	XP_028633439.1	XP_028620217.1	XP_028630506.1	Absent	XP_028640795.1	XP_028640793.1
rodent	Heterocephalus glaber naked mole-rat	XP_012923882.1	XP_004850091.1	XP_021093616.1	XP_004868261.1	Absent	XP_004835533.1	XP_021117337.1
rodent	Ictidomys tridecemlineatus thirteen-lined ground squirrel	XP_005331825.1	XP_005324012.1	XP_005321448.1	XP_005339261.1	XP_040131336.1	XP_005316579.1	XP_040131092.1
rodent	Jaculus jaculus lesser Egyptian jerboa	XP_004668843.1	XP_004665790.2	XP_004651168.2	XP_045002054.1	Absent	XP_045013375.1	XP_004660925.2
rodent	Marmota flaviventris yellow-bellied marmot	XP_027788606.1	XP_027783266.1	XP_027795354.1	XP_027798394.1	XP_027781947.2	XP_027781787.1	XP_027781806.1
rodent	Marmota marmota marmota Alpine marmot	XP_048653337.1	XP_048652345.1	XP_015354179.1	XP_015332803.1	XP_048648983.1	XP_015336188.1	XP_048649050.1
rodent	Mastomys coucha southern multimammate mouse	XP_031231841.1	XP_031195807.1	XP_031207925.1	XP_031243113.1	Absent	XP_031229111.1	XP_031229110.1
rodent	Meriones unguiculatus Mongolian gerbil	Region not sequenced	XP_021518265.1	XP_021504802.1	Region poorly sequenced	Absent	XP_021500762.1	XP_021500757.1
rodent	Mesocricetus auratus golden hamster	XP_005072554.1	XP_005080634.1	XP_005065967.1	XP_005085430.1	Absent	XP_040602120.1	XP_040602116.1
rodent	Microtus ochrogaster prairie vole	XP_005358735.1	XP_005352892.1	XP_005363467.1	XP_005357670.1	Absent	XP_005364430.1	XP_005364425.1
rodent	Microtus oregoni creeping vole	Region not sequenced	XP_041536277.1	XP_041536277.1	XP_041505634.1	Absent	XP_041535029.1	XP_041535116.1
rodent	Mus caroli Ryukyu mouse	XP_021008998.1	XP_021008813.1	XP_021005177.1	XP_021021954.1	Absent	XP_021011540.1	XP_021011430.1
rodent	Mus musculus house mouse	NP_757340.1	NP_031833.3	NP_945196.2	NP_056575.1	Absent	NP_001092767.1	NP_001349684.1
rodent	Mus pahari shrew mouse	XP_021042964.1	XP_021043623.1	XP_021077156.1	XP_021048117.1	Absent	XP_021049952.1	XP_021049850.1
rodent	Nannospalax galili Upper Galilee mountains blind mole rat	XP_008846561.1	XP_008831272.2	XP_008837627.1	XP_008851842.1	Absent	XP_008847442.1	XP_008847407.1
rodent	Octodon degus degu	XP_004643392.1	XP_004645954.1	XP_004628558.1	XP_004647493.1	Absent	XP_004639092.1	XP_023579864.1
rodent	Onychomys torridus southern grasshopper mouse	XP_036031290.1	XP_036030592.1	XP_036025174.1	XP_036056230.1	Absent	XP_036040797.1	XP_036041342.1
rodent	Peromyscus leucopus white-footed mouse	XP_028730849.2	XP_028737240.1	XP_037056281.1	XP_028712557.1	Absent	XP_028734568.1	XP_028734484.1
rodent	Peromyscus maniculatus bairdii prairie deer mouse	XP_006986481.1	XP_006976973.1	XP_006978125.1	XP_006995781.1	Absent	XP_042132997.1	XP_042132996.1
rodent	Rattus norvegicus Norway rat	NP_446135.2	NP_076455.2	NP_001004216.1	NP_445976.1	Absent	NP_714961.2	NP_077055.2
rodent	Rattus rattus black rat	XP_032745548.1	XP_032746232.1	XP_032752241.1	XP_032751835.1	Absent	XP_032759985.1	Present
rodent	Urocitellus parryii Arctic ground squirrel	XP_026266301.1	XP_026243362.1	XP_026249626.1	XP_026257301.1	XP_026243615.1	XP_026247603.1	XP_026247702.1
scandentia	Tupaia chinensis Chinese tree shrew	XP_014438179.1	XP_006148956.1	XP_006140038.1	XP_027632339.1	Absent	XP_006170792.1	XP_027624992.1
xenathra	Choloepus didactylus southern two-toed sloth	XP_037676787.1	XP_037677622.1	XP_037666830.1	XP_037696954.1	XP_037689493.1	XP_037690013.1	XP_037690014.1
xenathra	Dasypus novemcinctus nine-banded armadillo	Region not sequenced	XP_004452833.1	XP_004452701.1	XP_004475836.1	XP_023442506.1	Present	XP_023447003.1
